# Supplementary material for: Decoupled phenotypic constraints framed by respiratory adaptation in the rise of land vertebrates
Source: Sci Adv. 2026 Apr 1;12(14):eaeb0801. doi: 10.1126/sciadv.aeb0801 (PMC13041750; doi:10.1126/sciadv.aeb0801)
Supplement: Supplementary file 2 — Data S1 [file sciadv.aeb0801_data_s1.zip]

Archive with 1 entries (1 files):
- aeb0801_data_s1.xlsx
