# Supplementary material for: Decoupled phenotypic constraints framed by respiratory adaptation in the rise of land vertebrates
Source: Sci Adv. 2026 Apr 1;12(14):eaeb0801. doi: 10.1126/sciadv.aeb0801 (PMC13041750; doi:10.1126/sciadv.aeb0801)
Supplement: Supplementary file 2 — Data S1 [file sciadv.aeb0801_data_s1.zip › aeb0801_data_s1.xlsx]

## Sheet: Dataset
The final date of data collection and revision is October 20th, 2025. Abbreviations: SL, midline skull length; OSL, postorbital skull length; SW, skull width; SH, skull height; TEMNOS, an open access dataset of temnospondyls skull length and other information, assembled and released by Dr. Bryan Gee(1). All data are collected from peer-reviewed references.
Species	Min age	Max age	SL(mm)	OSL(mm)	SW(mm)	SH(mm)	Note for skull measurements	Cervical number	Cervical code	Rib code	Note for cervical count and trunk rib morphology
Eusthenopteron_foordi	375.7	379.2	203.8	147.68	139.3	NA	SL and OSL are measured from MHNM 06-538 in Figure1 in. Although this specimen is only displayed in lateral view, this is the largest one reported in Porro et al., 2015. SW is measured from UMZC GN.792 in dorsal view (Figure1). Porro et al., 2015(2)	0	0	0	Abrupt transition in rib morphology is not seen in Figure33 (Coates 1996 (3)), also see the description in the first paragraph in page1 and Figure8 in Stewart et al., 2023(4). Extreme Short rib present in trunk region (Andrews and Westoll 1970 (5)). Also see description “no distinguishable atlas–axis complexes” in page10 in Korneisel and Maddin 2025(6).
Tinirau_clackae	382.7	384.4	216.45	165.9	194.42	NA	Measured from the reconstruction of UCMP 117884 in Figure3, Swartz 2012 (7).	0	0	0	Abrupt transition in rib morphology is not seen in Figure2, Swartz 2012 (7). Also see description “no distinguishable atlas–axis complexes” in page10 in Korneisel and Maddin 2025(6).
Panderichthys_rhombolepis	379.2	384.4	245	154.25	209.1	51.1	SL, OSL and SW are measured from PIN 3547/18 in Figure4 in Vorobyeva and Schultze 1991 (8). SH is calculated from ratio according to figure2 Brazeau and Ahlberg 2006 (9).	0	0	0	No atlas and axis are observed (Ahlberg et al 1996, Figure2 (10)). Short rib present in trunk region (Stewart et al 2024 page1 (4)). Also see description “no distinguishable atlas–axis complexes” in page10 in Korneisel and Maddin 2025(6).
Tiktaalik_roseae	375.7	382.7	214.2	90.56	158.9	39.9	SL and OSL are measured from NUFV110, Figure1. SW and SH are measured from NUFV108, Figure2. Lemberg et al., 2021(11)	0	0	0	No atlas–axis complex is observed and abrupt transitions in rib morphology are not seen in Figure7. Short rib present in trunk region. Stewart et al., 2023(4). Also see description “no distinguishable atlas–axis complexes” in page10 in Korneisel and Maddin 2025(6).
Parmastega_aelidae	372	372.2	242.12	100	222	70	Measured from the largest reconstruction, extended data Fig3b. Beznosov et al., 2019(12)	NA	NA	NA	NA
Elpistostege_watsoni	375.7	379.2	216.7	100	188.8	NA	Measured from MHNM 06-2067, Figure1. Cloutier et al., 2020(13)	NA	NA	NA	NA
Ventastega_curonica	358.9	363.3	177.14	95.56	140.6	48.8	Measured from reconstruction in Figure3. Ahlberg et al., 2008(14)	NA	NA	NA	NA
Acanthostega_gunnari	358.9	363.3	111.36	60.52	95.68	23.16	Postparietal length is taken from Table1 (largest), other data is calculated from ratio according to FIgure6. Clack 2002(15)	3 or 4	2	0	Atlas rib and ribs in next two (or three vertebraes) are slender than the fifth rib (Figure33b). Short ribs present in Trunk region (Figure31 and Figure33b). Coates 1996(3)
Ichthyostega_stensioei	358.9	363.3	185	109.41	145	43.8	SL is taken from appendix (largest value), and SW and OSL are calculated using ratio in Figure3 in Blom 2005(16). SH is calculated from ratio according to Figure35 in Jarvik 1996(17).	4	2	1	First three ribs are significantly shorter than other ribs, The fourth rib are longer, but still slender and lack of broad flange (Figure1, and description in page139). Elongated, straight ribs with well-developed flanges present in trunk region (Figure1). Ahlberg et al., 2005 (18)
Ichthyostega_watsoni	358.86	365.2	175	105.66	148.75	44.93	SL is taken from appendix (largest value), and SW and OSL are calculated using ratio in Figure3 in Blom 2005(16). SH is calculated from ratio according to Figure35 in Jarvik 1996(17).	NA	NA	NA	NA
Ichthyostega_eigili	358.86	365.2	170	102.64	144.5	43.35	SL is taken from appendix (largest value), and SW and OSL are calculated using ratio in Figure3 in Blom 2005(16). SH is calculated from ratio according to Figure35 in Jarvik 1996(17).	NA	NA	NA	NA
Ossinodus_pueri	330.3	346.7	219.13	132.63	211.44	49.97	Distance between anterior orbit boundary and quadrate is measured in Figure3. Other data are calculated from this value according to ratio in reconstruction of QM F 37512 in Figure6. Warren 2007(19)	NA	NA	0	Short Trunk rib (See description of QMF 37451 in page165, and also see Figure8). Warren and Turner 2004(20)
Ossirarus_kierani	346.7	358.86	48.27	31.4	38.96	NA	Measured according to the reconstruction of UMZC 2016.3 in Figure5. Smithson et al., 2024(21)	NA	NA	NA	NA
Whatcheeria_deltae	335.9	339.9	128.9	61.74	63.2	38	Measured from reconstruction in Figure4. Rawson et al., 2021(22)	7 or 9	3	1	Ribs are not present on atlas and axis. Ribs 3-7 are generally shorter and thinner than posteriorly placed ribs. The first several trunk ribs are significantly enlarged and bear distinct flange (Figure3 and Figure5). Otoo et al., 2021(23)
Pederpes_finneyae	346.7	353.7	170	87.57	155.4	80.5	SL is taken from description in page335. Other data are calculated using ratio according to reconstruction in Figure 17. Clack and Finney 2005(24)	5	3	1	The first preserved rib is assumed to have been the axial. Rib2 (vertebrae 3) is slightly expanded distally but un-notched. Rib3 (vertebrae 4) is slightly expanded and with a small notch at its posterodistal corner. Rib4 (vertebrae 5) has a slightly expanded distal ended, but still shorter and slender than Rib5. Abrupt transition in rib morphology is happened in rib5 (vertebrae6). Elongated trunk…
Crassigyrinus_scoticus	326.9	335.9	330	195.94	220	85.71	Measured from reconstruction in Figure4. Porro et al., 2022(25)	2	1	1	Atlas and axis are present (page532 in Panchen 1985(26)). Abrupt transition in rib morphology is not seen in post-axial vertebraes (Figure16 in Panchen 1985(26)). Moderately elongated trunk ribs lack of strong ventral curvature or uncinate processes (Herbst and Hutchinson 2018 page167, Figure7 and 14 (27); Panchen 1985 Figure16(26))
Gaiasia_jennyae	274.4	283.3	475	261.9	334.6	94.12	Measured from Figure1 (picture and line drawing of fossil, F-1528) and Extended Data Fig. 2. Marsicano et al., 2024(28)	2	1	0	Atlas–axis complex is present (See description in page579). Abrupt transitions in rib morphology are not seen in Extended Data Fig. 5. Short trunk rib (Extended Data Fig. 5). Marsicano et al., 2024(28)
Koilops_herma	346.7	358.9	57.7	32.27	NA	NA	Measured from Figure1 (line drawing of fossil). Clack et al., 2016(29)	NA	NA	NA	NA
Greererpeton_burkemorani	323.6	326.9	170.32	102.28	117.6	38.25	Measured from Figure7 and 12 (reconstruction of CMNH 11068). Smithson 1982(30)	3	2	0	The most anterior ribs are morphologically simpler and more gracile than other anterior presacral ribs. Starting with the ribs on the fourth vertebra, the distal end expands to form a flattened blade (description in page91, also see Figure3b, and the reconstruction in Figure1). Short trunk rib (See Figure1, 2 and 3). Godfrey 1989(31)
Pholidogaster_pisciformis	330.3	335.9	162	101.61	126.4	39.1	Measured from Figure14 and 15 (reconstruction). Panchen 1975(32)	NA	NA	2	Elongated curved trunk rib according to plate1. Romer 1964(33)
Colosteus_scutellatus	307.4	309.8	88.57	59.8	67.1	14.1	Measured from Figure1 (reconstruction). Hook 1983(34)	NA	NA	0	Short trunk rib (see Figure10 and 11). Hook 1983(34)
Deltaherpeton_hiemstrae	335.9	339.9	153.06	87.1	153.8	NA	Measured from Figure2 (fossil line drawing). Bolt 2010(35)	NA	NA	NA	NA
Loxomma_acutirhinus	309.8	316.9	312	194.24	315.4	89.7	SL, OSL and SW are measured from Figure3F in Smithson et al., 2017(36) (reconstruction). SH is calculated using ratio according to figure3 in Beaumont 1977(37)	NA	NA	NA	NA
Kyrinion_martilli	307.4	318.8	271.33	165.68	180	43.9	Measured from Figure3 (line drawing of fossil, NEWHM: 2000.H845) and SH is calculated from ratio according to Figure10. Clack 2003(38)	NA	NA	NA	NA
Baphetes_orientalis	307.4	309.8	198.8	128.12	199	NA	Measured from Figure5 (reconstruction). Milner et al., 2009(39)	NA	NA	NA	NA
Baphetes_kirkbyi	311.4	315.2	269.71	168.75	219.82	66.8	SL, OSL and SW are measured from Figure18. SH is calculated according to ratio using Figure22. Beaumont 1977(37). Using book size provided on the journal webpage.	NA	NA	NA	NA
Megalocephalus_pachycephalus	316.9	318.7	283.3	179.01	208.4	83.8	Measured from Figure8 (reconstruction) and SH calculated from ratio according to Figure13. Beaumont 1977(37). Using book size provided on the journal webpage.	NA	NA	NA	NA
Spathicephalus_mirus	326.9	330.9	196.45	86.57	200.4	45.29	Measured from Figure5 and Figure6 (reconstruction). Beaumont and Smithson 1998(40)	NA	NA	NA	NA
Spathicephalus_marsdeni	335	336	105.88	70.3	118.9	NA	Measured from Figure3 (reconstruction). Smithson and Browne 2017(36)	NA	NA	NA	NA
Sigournea_multidentata	335.9	339.9	NA	NA	NA	NA	NA	NA	NA	NA	NA
Doragnathus_woodi	326.9	330.3	NA	NA	NA	NA	NA	NA	NA	NA	NA
Eucritta_melanolimnetes	330.9	346.7	70	46.67	71.1	NA	Measured from Figure1 (reconstruction). Clack 1998(41)	2	1	0	Cervical ribs are expanded distally. Also see the reconstruction in Figure8 and description in page85. Short trunk rib (Figure8 and description in page85, also see coding in appendix for character 103). Clack 2001(42)
Caerorhachis_bairdi	326.9	330.3	52.5	33.06	36.3	14.6	Measured from reconstruction in figure1. Ruta et al., 2001(43)	6	3	0	Compared with more posteriorly placed ribs, ribs on the first six vertebraes are straighter and carry flattened distal ends. See description in page243. Short and slightly curved ribs is present in trunk region (See Figure10). Ruta et al., 2001(43)
Eoherpeton_watsoni	326.9	330.3	133.95	74.28	93	43.03	Measured from reconstruction in figure5 and 7. Panchen 1975(32)	NA	NA	2	Elongated trunk rib with strong ventral curvature (Figure20). Smithson 1985(44)
Proterogyrinus_scheelei	323.6	326.9	129.47	76.58	77.9	34.28	Measured from reconstruction in figure3 and 4. Holmes 1984(45)	7	3	2	Atlas-axis is present, and five postaxial cervical vertebraes are present. Rib associated with these vertebraes are shorter and have a wide, flattened proximal head. Ventrally curved elongated ribs are present in trunk region (Description in page472 and 477, and see Figure1, 16 and 23). Holmes 1984(45)
Anthracosaurus_russelli	309.8	318.7	293.3	125.19	286.3	69.9	Measured from reconstruction in figure4 and 7. Panchen 1977(46)	NA	NA	2	Ventrally curved elongated ribs are present in trunk region (Figure10). Panchen 1977(46)
Neopteroplax_conemaughensis	300.3	307.4	350.87	140.35	310.16	77.19	Snout-quadrates length taken as 395 (page420) and was used to calculate other data from ratio according to reconstruction in Figure3,4 and 5. Romer 1963(47)	NA	NA	NA	NA
Palaeoherpeton_decorus	311.46	318.7	142.05	83.94	121.9	41.8	Measured from figure11 and 12 (reconstruction). Panchen 1964(48)	NA	NA	NA	NA
Carbonoherpeton_carrolli	307.4	314.6	135.6	68.45	NA	NA	Measured from figure2 (reconstruction). Klembara 1985(49)	NA	NA	2	Ventrally curved elongated ribs are present in trunk region (Figure4 and 5, also see description in page299). Klembara 1985(49)
Calligenethlon_watsoni	316.9	318.7	76.4	43.02	52.7	NA	Measured from figure4 (reconstruction). Holmes and Carroll 2010(50)	NA	NA	2	Ventrally curved elongated ribs are present in trunk region (Figure1, also see description in page215). Godfrey et al., 1991(51)
Pholiderpeton_scutigerum	307	318.7	300	128.25	208	86.6	Measured from holotype in figure17 and 19 (reconstruction)). Clack 1987(52)	6	3	2	Atlas rib is absent, and ribs with expanded ends are restored on vertebrae 3-6 (Figure25, also see description in page62-63). These ribs are also shorter than trunk ribs. Ventrally curved elongated ribs are present in trunk region (Plate1-3). Clack 1987(52)
Eogyrinus_attheyi	315.2	316.9	332	124.95	232.2	101.38	Measured from Figure4 and 6 (reconstruction). Panchen 1972(53)	NA	NA	NA	NA
Archeria_Crassidisca	286	298.9	170	66.87	95.4	34.6	Measured from Figure1 and 3 (reconstruction). Holmes 1989(54)	7	3	2	One cervical rib, which is associated with vertebrae 7, is preserved. It is much shorter and straighter than trunk ribs (See description in page198-199, and Figure16). Ventrally curved elongated ribs are present in trunk region (Figure29). Holmes 1989(54)
Eldeceeon_rolfei	330.3	346.7	39.6	26.15	34	17.2	Measured from reconstruction in figure7 (reconstruction). Ruta et al., 2020(55)	5 or 6	3	2	Rib morphology in the first five (or six) presacral vertebraes is shorter and marked by expanded and triangular distal ends, more robust shafts, and weakly pronounced or no curvature. Ventrally curved elongated ribs are present in trunk region (Figure2 and Figure3). Smithson 1993(56)
Termonerpeton_makrydactylus	346.7	358.86	NA	NA	NA	NA	NA	NA	NA	2	Ventrally curved elongated ribs are present in trunk region (Figure1, also see description in page4). Clack et al., 2022(57)
Silvanerpeton_miripedes	330.3	335.9	72.5	49	53.6	23.8	Measured from reconstruction in Figure8 (reconstruction). Ruta and Clack 2006(58). Using ratio to snout-quadrate length provided in figure legend.	5	3	2	Perhaps five cervicals are present (see description in page375 in Clack 1994(59)). The anterior most ribs are slender, shorter and bearing a slightly expansion in their distal end. They are also straight and direct posteriorly. Ventrally curved elongated ribs are present in trunk region (Figure10 in Ruta and Clack 2006(58)).
Gephyrostegus_bohemicus	307.4	315.2	56.8	31.68	37.5	17.9	Measured from Figure6 and Figure7 (reconstruction). Klembara et al., 2014(60)	>=5	3	2	Cervical ribs are shorter compared with trunk ribs, and five cervical ribs are displayed in figures of specimen II (See description in page155 and Figure8 and 10). Distinctly curved elongated ribs are present in trunk region (Figure8 and 10). Brough and Brough 1967(61)
Bruktererpeton_fiebigi	320.2	321.5	50	29.54	36.59	15.68	SL taken from description (page48), other data are calculated from ratio according to reconstruction in Figure5. SH is calculated from ratio according to reconstruction in Figure19. Boy and Bandel 1973(62)	5	3	2	The foremost five ribs are straight, conspicuously short and thick, and slightly club-shaped/clavate at the ends (See description in page55 and Figure9). Distinctly curved elongated ribs are present in trunk region (Figure9). Boy and Bandel 1973(62)
Utegenia_shpinari	298.9	303.7	38.23	27.76	41.81	12.8	SL is measured from PIN 2078-147 in Figure1 in Laurin 2010(63), other data are calculated according to reconstruction in Klembara and Ruta 2004(64).	3 or 4	2	1	Atlas ribs are slender and rod-like. Rib2, 3 and 4 are also slender and less expanded distally (See description in page80, and Figure6). Trunk ribs are elongated and straight or slightly curved (Figure3 and Figure6). Klembara and Ruta 2003(64)
Seymouria_baylorensis	292.6	295	124	72.03	104.41	40.76	SL is taken from table1 in Berman et al., 2010(65), the largest one. Other data are calculated from ratio according to reconstruction in Figure1 in Laurin and Waggoner 1998(66).	3	2	1	Atlas rib is slender. The second and third rib has a slightly expansion in their distal end, but to a lesser degree compared to the fourth rib (See description in 357). Trunk ribs are elongated and almost straight (Figure14). White 1939(67)
Seymouria_sanjuunensis	295	298.9	94.6	59.79	76.5	24.97	SL is taken from table1 in Berman et al., 2010(65) (MNG 10554), the largest one. Other data are calculated from ratio according to reconstruction in Figure2 in Klembara et al., 2005(68).	NA	NA	1	Trunk ribs are elongated and almost straight (Figure1). Berman et al., 2010(65)
Makowskia_laticephala	295	298.9	34.86	25.5	42.4	14.3	Measured from figure4 (reconstruction). Klembara 2005(69)	3	2	NA	The second rib a slender oval rod, and the third rib is relatively massive with a slightly flattened shaft. Both are distinctly shorter than the fourth and fifth ribs. Abrupt morphological transition is present in the 4th and 5th ribs, whose distal end are distinctly expanded (Figure6). Klembara 2005(69)
Spinarerpeton_brevicephalum	295	298.9	30.2	22.79	40.7	16.5	Measured from figure4 (reconstruction). Klembara 2009(70)	3	2	1	The second rib is short and narrow. The fourth to eight ribs have greatly expanded distal end (See description in Page465, and also see Figure6B). Trunk ribs are straight and elongated (Figure6B and Figure7B). Klembara 2009(70)
Discosauriscus_austriacus	295	298.9	62	46.6	59.5	24.3	Skull length is taken from the description of OB1 (page261), the largest one, with other data calculated according to ratio in Figure27. Klembara 1997(71)	3	2	1	The atlantal rib is slender. The second rib is substantially larger than the atlantal rib. The third rib have a slight expansion in its distal end. The fourth to seventh ribs have distinct expansion in their distal end (see description in page299, and Figure13), and more elongate. Trunk ribs are almost straight and elongated (Figure13). Klembara and Bartik 1999(72)
Discosauriscus_pulcherrimus	295	298.9	42.58	32.58	41.12	17.42	Measured based on reconstruction in Figure7G, H and I, which is larger than reported specimens. Klembara and Mikudikova 2018(73)	NA	NA	1	Trunk ribs are almost straight and elongated (Figure28). Klembara and Bartik 1999(72)
Ariekanerpeton_sigalovi	293.52	298.9	66	45.33	65.45	25.3	Data are measured from the reconstruction in Laurin 1996(74), because this reconstruction is larger than other specimens reported in Klembara and Ruta 2005(75).	3 or 4	2	1	The atlas rib is slender. The second rib is also slender with slight expansion in its distal end. The third presacral rib has a narrow shaft with a slightly more expanded distal extremity than the second rib. The great morphological transition is happened in the fifth rib (See description in page81 and 82, also see Figure1 and 8). Trunk ribs are almost straight and elongated (Figure1 and 8). Klem…
Westlothiana_lizziae	330.3	335.9	20	12.38	13.2	5.8	Measured from reconstruction in Figure6. Smithson et al., 1993(77)	3 to 4	2	2	According to the reconstruction in Figure21, ribs on first three vertebraes are short and straight, directing posteriorly. The fifth rib is longer and directing ventrally. The cervical count is 3 or 4. Distinctly curved elongated ribs are present in trunk region (Figure2). Smithson et al., 1993(77)
Hyloplesion_longicostatum	307.4	309.8	14.8	10.18	12.8	6.56	SL and SW are measured from reconstruction of RSM 1899.32.3 Figure89H, OSL and SH are calculated using ratio according to reconstruction in Figure89B. Carroll and Gaskill 1978(78).	4	2	2	The first four ribs are shorter and slightly spatulate at the end (See description in page131, also see Figure88 and 91). Distinctly curved elongated ribs are present in trunk region (Figure88 and 91). Carroll and Gaskill 1978(78)
Microbrachis_pelikani	307.4	309.8	23	16.65	25.1	7.43	SL is taken from MB 1899.67, the largest one, in table2 (We didn't see the figure of this specimen, so we directly take the data). other data are calculated using ratio in reconstruction in Figure78B. Carroll and Gaskill 1978(78)	3	2	2	The first three ribs are short than more posteriorly placed ribs (description in page123, also see reconstruction in Figure84). Distinctly curved elongated ribs are present in trunk region (Figure75 and 84). Carroll and Gaskill 1978(78)
Tuditanus_punctulatus	307.4	309.8	23.14	13.92	17.3	12.32	Measured from reconstruction of AMNH 6926 in Figure4. Carroll and Gaskill 1978(78)	3	2	2	According to description in page16, the first two ribs are shorter, and the next two ribs are somewhat longer. According to the reconstruction in Figure5, the ribs on the third vertebrae is obviously shorter than that in the fourth vertebrae, so the cervical count might be three. Distinctly curved elongated ribs are present in trunk region (Figure5). Carroll and Gaskill 1978(78)
Saxonerpeton_geinitzi	293.52	298.9	11.2	6.16	8.3	4.01	Measured from Figure22 (reconstruction). Carroll and Gaskill 1978(78)	4	2	2	The first four ribs are shorter than other ribs and posteriorly directed (See description in page35, and reconstruction in Figure24). Distinctly curved elongated ribs are present in trunk region (Figure24). Carroll and Gaskill 1978(78)
Leiocephalikon_problematicum	316.9	318.7	21.5	15.17	17	7.3	Measured from reconstruction of RM 2.1191 in Figure46C. Carroll and Gaskill 1978(78)	NA	NA	NA	NA
Urocordylus_wandesfordii	316.9	318.7	33.02	22.24	NA	NA	SL is taken from description (page359) and OSL calculated according to ratio in PlateXX. Huxley and Wright 1871(79)	NA	NA	2	Curved rib present in trunk region (See reconstruction in Figure6 in Carroll 2001(80), and also see plateXXI and XX in Huxley and Wright 1871(79))
Ctenerpeton_remex	307.4	309.8	NA	NA	NA	NA	NA	NA	NA	NA	NA
Ptyonius_marshii	307.4	309.8	18.1	10.58	NA	NA	Measured from Figure6 (reconstruction in lateral view, from snout to the posterior margin of postparietal). Hook and Baird 1986(81)	NA	NA	NA	NA
Sauropleura_scalaris	305.9	308.3	33.8	24.29	NA	NA	Measured from Příloha I, obr. 7. (reconstruction). Barták 2020(82)	3	2	2	Ribs on the first three vertebraes are shorter than other ribs (Příloha I, obr. 22). Curved elongated ribs present in trunk region (Příloha I, obr. 12). Barták 2020(82)
Sauravus_costei	300.4	301.5	NA	NA	NA	NA	NA	NA	NA	2	Curved elongated ribs present in trunk region (Figure19). Gand et al., 2012(83)
Scincosaurus_crassus	307.4	309.8	6.7	4.59	7.6	NA	Measured from Figure3 (reconstruction). Milner and Ruta 2009 (84)	2	1	2	Atlas and axis are present, no evidence of more cervical according to rib morphology (According to description in page76 and coding in page89). Curved elongated ribs present in trunk region (See description in page77, and also see Figure1 and 5). Milner and Ruta 2009 (84)
Keraterpeton_galvani	316.9	318.7	23.9	19.42	20.3	9.34	Measured from Figure4 (reconstruction). Milner 2018(85)	2	1	2	Atlas and axis are present, and curved ribs are present in all post-axial presacral vertebraes (See description in page247). Long curved ribs are present in trunk region (Figure12). Milner 2018(85)
Batrachiderpeton_lineatum	315.2	323.4	40	30.68	41.08	17.4	SL is taken from Figure14 in Beerbower 1963(86), OSL and SW are calculated according to ratio using reconstruction in Figure162-164 in Watson 1913(87). SW is defined as the maximum width at the level of posterior margin of postparietal, because the maximum width of elongated tabular is not comparable to other early tetrapods.	NA	NA	NA	NA
Diceratosaurus_brevirostris	307.4	309.8	17.5	13.3	NA	NA	Measured from Figure6 (reconstruction in lateral view, excluding the horns posterior to the skull). Hook and Baird 1986(81)	NA	NA	NA	NA
Diploceraspis_burkei	290.1	303.7	55.7	45.87	101.57	15.82	SL is taken from Table2B (MCZ 3009), other data are calculated from ratio according to Figure1 and 3. Beerbower 1963(86)	NA	NA	NA	NA
Diplocaulus_magnicornis	274.4	290.1	147	110.54	278.87	45.34	SL is taken from the maximum value in Rinehart and Lucas 2001(88), SW and OSL are calculated from ratio according to Figure1 in Douthitt 1917(89), SH is calculated from ratio according to Plate3 in Williston 1908(90)	5	3	1	No rib is associated with atlas, the following four ribs are shorter than trunk ribs (See description in page126 in Williston 1908(90), and also see Figure4 in Douthitt 1917(89)). Elongated and almost straight ribs are present in trunk region, Figure4 and 6 in Douthitt 1917(89).
Peronedon_primus	274.4	290.1	20	15.56	20.22	6.02	SL is taken from description (page983), other data calculate according to ratio using reconstruction in Figure1. Haglund 1977(91)	NA	NA	NA	NA
Acherontiscus_caledoniae	326.9	330.9	15.22	11.6	10.39	5.1	Frontal length is measured from Figure1, other data are calculated using ratio from reconstruction of NMS 1967.13.1 in Figure1 and 2. Clack et al., 2019(92)	NA	NA	NA	NA
Adelospondylus_watsoni	326.9	330.3	48.6	37.49	33.7	10.2	Data are measured from reconstruction of NMS.G.1885.57.51 in Figure13 and 14. Andrews and Carroll 1991(93)	NA	NA	0	Short trunk rib (Figure16, also compare with centrum width in Figure15). Andrews and Carroll 1991(93)
Adelogyrinus_simorhynchus	330.9	346.7	42.1	36.31	37.8	14.2	Measured from reconstruction of NMS.G.1889.101.17 in Figure7. Andrews and Carroll 1991(93)	NA	NA	0	Short trunk rib (Figure6). Andrews and Carroll 1991(93)
Dolichopareias_dlsjectus	330.3	346.7	36	30.33	NA	NA	Measured from Figure5 (reconstruction of NMS.G. 1950.56.7) and 22. Andrews and Carroll 1991(93)	NA	NA	NA	NA
Lethiscus_stocki	336.3	346.7	30.26	25.35	18.5	6.4	Measured from MCZ 2185 Extended Data Figure 1. Pardo et al., 2017(94)	NA	NA	1	Elongated and straight trunk rib (Figure9, also compare to centrum width in Figure10). Wellstead 1982(95)
Ophiderpeton_kirktonense	330.3	335.9	38	30.4	NA	NA	Measured from BMNH R 8465 in Figure4. Milner 1993(96)	NA	NA	1	Elongated straight trunk rib (Figure1, also compare to centrum height in Figure3A). Milner 1993(96)
Coloraderpeton_brilli	307	315.2	24.34	21.26	15.9	6.28	Measured from reconstruction in figure3. Anderson 2003(97)	NA	NA	NA	NA
Oestocephalus_amphiuminus	307.4	309.8	45.12	38.96	24.82	10.7	Measured from reconstruction in figure7. Carroll 1998(98)	>=5	3	1	Posteriorly directed transverse process appears at least on first five vertebrae (description in page539). Elongated straight trunk rib (Figure4, also compared to centrum height in Figure6). Anderson 2003(97)
Pseudophlegethontia_turnbullorum	307.4	309.8	11.69	9.31	6.7	NA	Measured from reconstruction in figure3. Anderson 2003(99)	>=5	3	0	The third, fourth and fifth vertebrae are very similar. They all bear ribs, and have simple, laterally projecting transverse processes that are placed on the midpoint of the vertebra. The transverse process on the sixth vertebra maintains a lateral projection, but the base of the transverse process begins to shift anteriorly. (description in page84). Short trunk rib (Figure1). Anderson 2003(99)
Phlegethontia_longissima	307.4	309.8	18.33	11.69	10.99	7.3	SL Measured according to AMNH2564 in Figure2, others calculate from ratios according to reconstruction in Figure8. Anderson 2002(100)	>5	3	2	Posterior process is present on the first 6 pair of ribs. Rib orientation is changed after 10-13 vertebrae (See description in page1040). Elongated curved trunk rib (See Figure1, AMNH 2564, a large specimen). Anderson 2002(100)
Pantylus_cordatus	283.5	293.52	68.4	52.07	65.8	25	Measured from reconstruction of MCZ 2040 in Figure25. Carroll and Gaskill 1978(78)	5 or 8	3	2	According to the description in page1177, the cervical count is 8. According to the reconstruction in Figure4A and B, also Figure8, the first four ribs are direct posteriorly. The fifth rib directs posteriorly and somewhat ventrally, but still shorter than those ribs in trunk region. The fifth rib also bears a distal expansion as the first four ribs. Although the first cervical bear two ribs, it …
Micraroter_erythrogeois	283.3	290.1	61.8	40.74	57.8	31.1	Measured from reconstruction of BPI 3839 in Figure56. Carroll and Gaskill 1978(78)	5	3	2	The first five cervical ribs extend posteriorly (description in page97). Distinctly curved elongated ribs are present in trunk region (Figure58B). Carroll and Gaskill 1978(78)
Nannaroter_mckinziei	288.3	289.7	16.66	10.18	8.5	5.3	Measured from line drawing of OMNH73107 in Figure1, 2 and 6. Anderson et al., 2009(102)	NA	NA	NA	NA
Pelodosotis_elongatum	274.4	283.3	54.1	37.14	46.9	28.14	Measured from reconstruction of UM11156 in Figure48. Carroll and Gaskill 1978(78)	>=5	3	2	The first five ribs are shorter than more posterior ribs. The second to fifth ribs have wide blades. The length of the rib is almost constant from eighth to the forty-second centrum (Description in page85). Distinctly curved elongated ribs are present in trunk region (Figure49 and 50). Carroll and Gaskill 1978(78)
Cardiocephalus_sternbergi	274.4	283.3	15.9	11.07	11.3	4.71	Measured from reconstruction of AMNH 4763 in Figure30. Carroll and Gaskill 1978(78)	NA	NA	NA	NA
Cardiocephalus_peabodyi	283.3	290.1	19.69	14.36	14.6	6.4	Measured from reconstruction of YPM 3689 in Figure32. Carroll and Gaskill 1978(78)	3	2	2	The first three ribs direct posteriorly. They are short and have flattened blades. The fourth rib direct ventrally and looks like more posteriorly placed ribs (See description in page60 and Figure33). Distinctly curved elongated ribs are present in trunk region (Figure35). Carroll and Gaskill 1978(78)
Euryodus_primus	274.4	283.3	32.9	23.8	23.7	10.3	Measured from reconstruction in Figure37. Carroll and Gaskill 1978(78)	NA	NA	NA	NA
Euryodus_dalyae	283.3	290.1	30.4	20.9	26.08	9.13	Measured from reconstruction of FM-UR2387 in Figure43. Carroll and Gaskill 1978(78)	NA	NA	NA	NA
Pariotichus_brachyops	274.4	290.1	25	17.58	16.3	8.2	Measured from reconstruction of AMNH 4328 in Figure45. Carroll and Gaskill 1978(78)	NA	NA	NA	NA
Proxilodon_bonneri	290.1	293.52	19.67	12.5	9	4.5	Measured from line drawing of KUVP 47367 in Figure3. Huttenlocker et al., 2013(103)	NA	NA	NA	NA
Huskerpeton_englehorni	293.52	298.9	14.68	9.64	11.76	5.26	SL, OSL and SW are measured from line drawing of UNSM 32144 in Figure5, SH is calculated from ratio according to reconstruction in Figure6. Huttenlocker et al., 2013(103)	NA	NA	NA	NA
Hapsidopareion_lepton	283.3	290.1	24.64	16.99	19.76	7.57	SL is measured from Figure4, OMNH 79031, other data are calculated from ratio according to the reconstruction in Figure9. Jenkins et al., 2025(104)	NA	NA	2	Distinctly curved elongated ribs are present in trunk region (Figure15). Carroll and Gaskill 1978(78)
Odonterpeton_triangulare	307.4	309.8	6.7	5.29	5.1	2.6	Measured from reconstruction in Figure99. Carroll and Gaskill 1978(78)	3 or 4	2	2	The first three or four ribs direct posteriorly, and bear flattened shafts. More posteriorly placed ribs direct ventrally (Figure98, also see the description in page147, which mentions that the first four ribs have slightly flattened shifts). Although the first vertebrae bear two ribs, as in some other "microsaur", this fusion-vertebrae is equivalent to the altas and axis in other tetrapod. Disti…
Joermungandr_bolti	307.4	309.8	5.5	4.26	NA	NA	Measured from line drawing in Figure3. Mann et al., 2021(105)	5	3	2	The first five ribs are shorter than more posteriorly placed ribs (Figure1 and Figure2). Slender and ventrally curved ribs present in trunk region (Figure1 and Figure2). Mann et al., 2021(105)
Dvellecanus_carrolli	283.3	290.1	12.8	8.1	11.14	3.9	Measured from CT reconstruction of UCMP202940 in Figure10. Szostakiwskyj et al., 2015(106)	NA	NA	NA	NA
Aletrimyti_gaskillae	283.3	290.1	13.8	9.83	10.6	4.33	Measured from CT reconstruction of FM-UR1040 in Figure7. Szostakiwskyj et al., 2015(106)	NA	NA	NA	NA
Rhynchonkos_stovalli	283.3	290.1	14.8	10.01	11.4	4.2	Measured from reconstruction in Abbildung 196. Glienke 2014(107)	4	2	2	Atlas rib is absent, the first three rib are significantly shorter than more posteriorly placed ribs according to Abbildung 196. Glienke 2014(107)
Quasicaecilia_texana	274.4	283.3	10.9	8.09	15.4	8.2	Measured from CT reconstruction of USNM22079 in Figure2. Pardo et al., 2015(108)	NA	NA	NA	NA
Diabloroter_bolti	307.4	309.8	9.2	6.44	NA	NA	Measured from line drawing of ACFGM V-1634 Figure2. Mann and Maddin 2019(109)	5	3	2	Ribs on the fifth and more anteriorly placed vertebraes are slender than more posteriorly placed ribs (Figure3). Ventrally curved ribs present in trunk region (Figure3). Mann and Maddin 2019(109)
Carrolla_craddocki	290.1	293.5	11.41	7.84	17.15	7.1	Measured from line drawing of TMM 40031-54 in Figure7. Maddin et al., 2011(110)	NA	NA	NA	NA
Batropetes_fritschi	290.1	298.9	9.37	6.81	9.5	4.1	Measured from reconstruction of SMNS 5588 in Figure5. Carroll 1991(111)	NA	NA	2	Distinctly curved elongated ribs are present in trunk region (Figure3). Carroll 1991(111)
Batropetes_niederkirchensis	293.52	298.9	8.3	6.38	7.4	3.6	Measured from reconstruction in Figure9. Glienke 2015(112)	NA	NA	2	Distinctly curved elongated ribs are present in trunk region (Figure31 and 32). Glienke 2014(107)
Batropetes_palatinus	290.1	298.9	7.5	5.52	7	3.34	Measured from reconstruction in Figure9. Glienke 2015(112)	3	2	2	Ribs of the atlas and axis are considerably shorter than other ribs (description in page e918041-11, Glienke 2015(112)). They are proximally narrower and distally widened. According to the reconstruction, the third rib is longer than the atlas and axis rib, but shorter than other trunk ribs (Figure8 in Glienke 2014(107)). Distinctly curved elongated ribs are present in trunk region (Figure1 in Gl…
Batropetes_appelensis	293.52	298.9	9.31	6.77	NA	NA	Jaw length is measured from Figure7 in Glienke 2015(112), other data calculated from jaw length using ratio of Batropetes fritsc in Figure5 of Carroll 1991(111)	NA	NA	2	Distinctly curved elongated ribs are present in trunk region (Figure7). Glienke 2015(112)
Altenglanerpeton_schroederi	293.52	298.9	6.7	3.28	5.8	3.6	Measured from reconstruction in Figure3 and 4. Glienke 2012(113)	4	2	2	Although the description says "All preserved ribs are equal in length", this is not the case in reconstruction. According to the reconstruction in Figure1, the ribs on the third and fourth vertebrae are shorter than other ribs, meaning that the transition of rib morphology is happened in fifth vertebrae. Distinctly curved elongated ribs are present in trunk region (Figure1). Glienke 2012(113)
Tambaroter_carrolli	283.3	290.1	29	18.27	23.8	11.5	Measured from MNG14708 and its reconstruction in Figure2-4. Henrici et al., 2011(114)	NA	NA	NA	NA
Brachydectes_elongatus	307.4	315.2	17.25	12.5	13.09	4.9	Measured from reconstruction in Figure2 in Wellstead 1991(115). SW and SH are calculated according to the latest reconstruction in Figure4 in Mann et al 2022(116).	5	3	2	According to the reconstruction in Figure1A, the ribs on the second to fifth vertebraes are shorter than more posteriorly placed ribs, meaning that the transition of rib morphology happened in the sixth vertebrae. Also see table3 in page34. (Figure1). Distinctly curved elongated ribs are present in trunk region (Figure1). Wellstead 1991(115)
Brachydectes_newberryi	290.1	315.2	8.41	6.39	6.38	2.4	Measured from reconstruction in Figure3 in Wellstead 1991(115). SW and SH are calculated according to the latest reconstruction in Figure4 in Mann et al 2022(116).	5	3	2	According to the reconstruction in Figure1B, the ribs on the second to fifth vertebraes are shorter than more posteriorly placed ribs, meaning that the transition of rib morphology happened in the sixth vertebrae. Distinctly curved elongated ribs are present in trunk region (Figure1, 6). Wellstead 1991(115)
Nagini_mazonense	307.4	309.8	8.4	6.6	6.3	2.7	SL is measured from line drawing in Figure2, other data calculated according to ratio in Figure4. Mann et al 2022(116).	NA	NA	NA	NA
Infernovenator_steenae	307.4	309.8	5.9	3.58	4.4	1.83	SL is measured from line drawing in Figure2 in Mann et al 2019(117), other data calculated from reconstruction in Figure4 of Mann et al 2022(116)	NA	NA	2	Trunk ribs are slender and ventrodistally curved (See description in page512, Figure1). Mann et al 2019(117)
Bromerpeton_subcolossus	283.3	290.1	20	15.88	16	NA	SL and SW are taken from description (Part skull roof), OSL is measured as the distance between anterior orbital boundary and posterior margin of squamosal, in Figure3. MacDougall et al., 2024(118)	NA	NA	NA	NA
Stegotretus_agyrus	286	298.9	20	14.85	21.7	8.8	Measured from reconstruction in Figure10. Berman et al., 1988(119)	7	3	NA	Cervical count is taken from description (See page311). Berman et al., 1988(119)
Coelostegus_prothales	307.5	315.2	40	22.8	24.69	13.56	Measured from reconstruction in Figure7. Carroll and Baird 1972(120)	5	3	2	Cervical count is taken from Muller et al 2010(121). Distinctly curved elongated ribs are present in trunk region (Figure11F in Carroll and Baird 1972(120)).
Brouffia_orientalis	307.4	309.8	29.85	18.36	18.3	11.1	Measured from reconstruction in Figure6. Carroll and Baird 1972(120)	4	2	2	Cervical count is taken from Muller et al 2010(121). Distinctly curved elongated ribs are present in trunk region (Figure11E in Carroll and Baird 1972(120))
Hylonomus_lyelli	317.5	318.8	38.5	23.65	24.6	12.4	Measured from reconstruction in Figure2, RM 12016a. Carroll 1963(122)	5	3	2	Cervical count is taken from Muller et al 2010(121). Distinctly curved elongated ribs are present in trunk region (Figure1 in Carroll 1963(122))
Thuringothyris_mahlendorffae	283.3	290.1	23.5	16.02	21.9	NA	Measured from reconstruction in Figure3, MNG 7729. Muller et al 2006(123)	5 to 6	3	2	Cervical count is taken from Muller et al 2010(121). Distinctly curved elongated ribs are present in trunk region (Figure2 in Muller et al 2006(123)).
Euconcordia_cunninghami	298.9	303	37.05	25.69	NA	NA	Measured from line drawing in Figure1. Müller and Reisz 2005(124)	NA	NA	NA	NA
Opisthodontosaurus_carrolli	288.32	289.7	47.4	26.19	NA	NA	SL is measured from UWBM 89171, OSL measured from OMNH 77470. Reisz et al., 2015(125)	NA	NA	NA	NA
Protocaptorhinus_pricei	283.3	286	47.5	30.83	35.24	14.75	Measured from reconstruction in Figure5. Olson 1984(126)	5	3	2	According to Figure 5 in Olson 1984(126), character coding in Jenkins et al., 2025(127).
Romeria_primus	292.6	295	52.25	39.1	37.39	23.6	Snout-quadrates length is taken from table1, and data are calculated from ratio according to reconstruction in Figure9. Clark et al., 1973(128)	NA	NA	NA	NA
Romeria_texana	293.8	295	51.91	35.6	38.29	18.2	Snout-quadrates length is taken from table1, and data are calculated from ratio according to reconstruction in Figure12. Clark et al., 1973(128)	NA	NA	NA	NA
Captorhinus_kierani	283.3	290.1	61.5	39.72	44.8	21.7	Measured from OMNH73281a in Figure1 and Figure3. DeBraga et al., 2019(129)	NA	NA	NA	NA
Captorhinus_aguti	288.3	298.9	79	49.72	67.87	31.33	SL is taken from the largest value in Seltin 1959(130) table2 (AMNH 4408). Other data are calculated using ratio according to reconstruction in Figure1-4 in Fox and Bowman 1966(131).	6	3	2	According to the description in page50, ribs on the first four post-axial vertebraes are enlarged distally (the usage of "dorsal" in the paper is equivalent to "presacrals"). With the addition of atlas and axis, there will be 6 cervical counts. Distinctly curved elongated ribs are present in trunk region (Figure37). Fox and Bowman 1966(131)
Captorhinus_magnus	283.3	290.1	80.1	45.3	66.92	27.33	SL and OSL are measured from Figure1, SW is calculated according to SL/SW ratio in Captorhinus aguti. SH calculated from its ratio to OSL in Figure2 (both are line drawing of fossil). Kissel et al., 2002(132)	NA	NA	NA	NA
Captorhinus_laticeps	274.4	283.3	70.1	48.4	69.94	21.87	SL is measured from Figure8, the largest one, other data are calculated using ratio according to reconstruction in Figure2. Heaton 1979(133)	5	3	2	Cervical count is taken from Muller et al 2010(121). Distinctly curved elongated ribs are present in trunk region (Figure1 in Heaton and Reisz 1980(134)).
Rhiodenticulatus_heatoni	286	298.9	38.5	25.9	29.42	12.16	Measured from line drawing in Figure1. Berman and Reisz 1986(135)	NA	NA	2	According to Figure3, distinctly curved elongated ribs are present in trunk region. Berman and Reisz 1986(135)
Reiszorhinus_olsoni	274.4	283.3	113.89	65.14	78.37	41.32	Measured from line drawing in Figure2 and 3. Sumida et al., 2010(136)	NA	NA	NA	NA
Labidosaurus_hamatus	274.4	283.3	199.7	115.72	167.97	78.38	SL is taken from table2 in Seltin 1959(130), the largest one (CNHM UR 161), other data are calculated using ratio according to reconstruction in Figure1 in Modesto et al 2007(137).	5	3	2	Cervical count is taken from Muller et al 2010(121). Slender curved trunk rib, see Figure1 in Williston 1917(138).
Captorhinikos_chozaensis	274.4	290.1	127.1	72.96	NA	NA	Measured from USNM V21275 in Figure2. Jung and Sues 2024(139)	NA	NA	NA	NA
Labidosaurikos_meachami	283.3	290.1	275.7	157.9	231.4	104.61	Measured from OMNH 04331 in Figure2 and 7. Dodick and Modesto 1995(140)	NA	NA	NA	NA
Limnoscelis_paludis	298.9	303.7	215.4	101.24	184.8	76.59	Measured from reconstruction in Figure13. Kissel 2010(141)	5	3	2	Cervical count is taken from Muller et al 2010(121). Distinctly curved trunk rib according to Figure32 in Williston 1912(142). Also see Figure9 in Berman and Sumida 1990(143).
Tseajaia_campi	290.1	295	108.7	56.36	102.35	42.35	Measured from reconstruction in Figure14. Kissel 2010(141)	5	3	2	The original description suggests 3 cervical vertebraes. However, according to the description, and also the reconstruction in Figure12, ribs on the first five vertebraes are much shorter than more posteriorly placed ribs, and ribs on 2-5 vertebraes bearing distal expansion compared to trunk ribs, so we consider 5 cervical counts here (See description in Page27), also see character coding in Jenk…
Orobates_pabsti	286.8	290.1	106	48.62	70.5	35.01	Measured from line drawing of MNG 10181 in Figure3 in Berman et al 2004(145). SH is calculated using ratio in Figure5 in Zwafing et al 2021(146)	6	3	2	Cervical count is taken from Muller et al 2010(121). Distinctly curved elongated ribs are present in trunk region (Figure1 and 4 in Berman et al 2004(145)).
Diadectes_absitus	283.3	290.1	116.9	64.6	114.28	53.3	Measured from reconstruction Figure4, 5 and 6. Klembara et al., 2022(147)	7	3	2	According to Figure13 and description in page76, there are 5 post-axial cervicals, meaning that cervical count is 7. Distinctly curved elongated ribs are present in trunk region (Figure1). Berman et al., 1998(148)
Diadectes_sanmiguelensis	286	298.9	80	43.6	56	38.09	Measured from photo of MCZ 2989 in Figure25. Kissel 2010(141)	NA	NA	NA	NA
Diadectes_sideropelicus	286	293.52	167.1	94.14	140	78.63	Measured from photo of UC 675 in Figure24. Kissel 2010(141)	NA	NA	NA	NA
Anthracodromeus_longipes	307.5	315.2	22.6	13.4	14.04	8.89	Measured from reconstruction in Figure5. Carroll and Baird 1972(120)	4	2	2	Cervical count is taken from Muller et al 2010(121). Distinctly curved elongated ribs are present in trunk region (Figure11D in Carroll and Baird 1972(120)).
Paleothyris_acdaiana	307.5	311.1	21.3	12.72	13	9.6	Measured from reconstruction in Figure4. Carroll 1969(149)	4	2	2	Cervical count is taken from Muller et al 2010(121). Distinctly curved elongated ribs are present in trunk region (Figure2, Carroll 1969(149)).
Protorothyris_archeri	293.52	298.9	51.6	30.96	31.34	20.7	Snout-quadrates length is taken from table1, and data are calculated from ratio according to Figure3. Clark et al., 1973(128)	5	3	2	Cervical count is taken from Muller et al 2010(121). Distinctly curved elongated ribs are present in trunk region (reconstruction in first fold out figure in Clark et al., 1973(128))
Protorothyris_morani	293.52	298.9	33.21	22.83	20.9	13.9	Snout-quadrates length is taken from table1, and data are calculated from ratio according to Figure7. Clark et al., 1973(128)	NA	NA	NA	NA
Araeoscelis_gracilis	274.4	283.3	52	29.99	29	25	SL is taken from table1 in Reisz et al., 1984(150), other data calculated from ratio according to Figure2 and 4 in Vaughn 1955(151).	9	3	2	Cervical count is taken from Muller et al 2010(121). Distinctly curved elongated ribs are present in trunk region (according to reconstruction in Figure4 in Reisz et al., 1984(150))
Petrolacosaurus_kansensis	303.7	307	55.6	35.03	33.3	21.83	Measured from reconstruction in Figure2. Reisz 1977(152)	6	3	2	Cervical count is taken from Muller et al 2010(121). Distinctly curved elongated ribs are present in trunk region (Figure4 in Peabody 1952(153))
Cephalerpeton_ventriarmatum	307.4	309.8	24.75	15.25	17.7	10.31	Measured from reconstruction in Figure2. Carroll and Baird 1972(120)	5	3	2	Cervical count is taken from Muller et al 2010(121). Distinctly curved elongated ribs are present in trunk region (Figure11B in Carroll and Baird 1972(120)).
Eudibamus_cursoris	283.3	290.1	31.2	20.1	NA	NA	Measured from line drawing in Figure4. SL is measured as the length between snout and articular. OSL is measured as the distance between anterior margin of orbit and articular. Berman et al., 2021(154)	5 to 6	3	2	Cervical count is taken from Muller et al 2010(121). Distinctly curved elongated ribs are present in trunk region (Figure1 in Berman et al., 2021(154))
Bolosaurus_major	283.3	290.1	39.2	28.5	23.3	17.7	Measured from AMNH FARB 4461 in Figure1. Jenkins et al., 2024(155)	NA	NA	NA	NA
Bolosaurus_striatus	292.6	295	45	30.47	NA	21.5	Measured from reconstruction in Figure1. Broom et al., 1913(156)	NA	NA	NA	NA
Microleter_mckinzieorum	288.32	289.68	31.3	18.4	19	13.9	SL and SW are measured from line drawing in dorsal view. SH is measured from reconstruction in Figure1. Tsuji et al., 2010(157)	NA	NA	NA	NA
Spinoaequalis_schultzei	298.9	303.7	28	16.14	NA	NA	Measured from reconstruction in Figure1. Debraga and Reisz 1995(158)	NA	NA	2	Curved elongated ribs are present in trunk region (Figure3 in Debraga and Reisz 1995(158))
Erpetonyx_arsenaultorum	298.9	301.3	34.07	18.5	NA	NA	SL is measured as the linear distance between snout tip and posterior margin of parietal, and OSL is measured as the linear distance between anterior margin of prefrontal and posterior margin of parietal in Figure2. Modesto et al., 2015(159)	5	3	2	Cervical count is taken from description (See Diagnosis in page3). Distinctly curved elongated ribs are present in trunk region (Figure1). Modesto et al., 2015(159)
Ascendonanus_nestleri	289	293	21.6	11.22	13.14	7.43	SL and SW are measured from MNC-TA 0906 in Figure27, other data are calculated using ratio according to reconstruction in Figure29. Spindler et al., 2018(160)	>=5	3	2	According to Figure28, there are at least 5 cervicals. Distinctly curved elongated ribs are present in trunk region (Figure24). Spindler et al., 2018(160)
Orovenator_mayorum	288.32	289.68	28.1	13.62	14.4	7.8	Measured from reconstruction in Figure3. Ford and Benson 2019(161)	NA	NA	NA	NA
Brazilosaurus_sanpauloensis	283.3	290.1	42.2	14.49	NA	NA	Measured from line drawing in Figure2. Shikama and Ozaki 1966(162)	15	3	2	Cervical count is taken from description (See description in page353, and also see Table in page354). Distinctly curved elongated ribs are present in trunk region (Figure1). Shikama and Ozaki 1966(162)
Mesosaurus_tenuidens	273.01	283.3	105.8	20.4	30.8	13	SL and OSL are measured from line drawing of SMNH R207c (largest one in the cited reference) in Figure3. SW and SH are measured from Figure2. Modesto 2006(163)	11	3	2	Cervical count is taken from Muller et al 2010(121). Distinctly curved elongated ribs are present in trunk region (Figure4 in Modesto 2010(164))
Stereosternum_tumidum	273.01	283.3	54.8	15.08	NA	NA	Measured from line drawing of BHM 999 in Figure2. Modesto 1999(165)	12	3	2	Cervical count is taken from Muller et al 2010(121). Distinctly curved elongated ribs are present in trunk region (Figure1 in Modesto 1999(165))
Feeserpeton_oklahomensis	288.32	289.68	23	16.17	19.7	9.63	Measured from line drawing of OMNH 73541 in Figure2. Macdougall and Reisz 2012(166)	NA	NA	NA	NA
Acleistorhinus_pteroticus	283.3	290.1	29.2	17.89	26.4	14.7	Measured from reconstruction Figure1. Debraga and Reisz 1996(167)	NA	NA	NA	NA
Karutia_fortunata	274.4	283.3	45	26	25.7	19	Measured from reconstructions present in figure1. Cisneros et al., 2020(168)	NA	NA	2	Distinctly curved elongated ribs are present in trunk region (Figure1). Cisneros et al., 2020(168)
Delorhynchus_cifellii	288.32	289.68	45.34	28.57	41.5	19.28	Measured from OMNH 73362 in Figure3. Reisz et al., 2014(169)	>=5	3	2	According to description in page1039 "at least five cervical vertebrae, judging from the anatomy of the ribs associated with them". Distinctly curved elongated ribs are present in trunk region (Figure2 and also see description in page1040). Reisz et al., 2014(169)
Colobomycter_vaughni	288.32	289.68	75.3	42.35	53.3	31.66	Measured from line drawing in Figure1. MacDougall et al., 2016(170)	NA	NA	NA	NA
Colobomycter_pholeter	288.32	289.68	41.87	26.87	34.57	17.44	Measured from reconstruction in Figure1. Macdougall et al., 2017(171)	NA	NA	NA	NA
Archaeovenator_hamiltonensis	298.9	303.7	30.7	15.35	10.8	9.7	Measured from KUVP 12483 in Figure2 and 3. Reisz and Dilkes 2003(172)	>=5	3	2	According to rib in reconstruction in Figure3, at least 5 cervical vertebraes are present. Distinctly curved elongated ribs are present in trunk region (Figure1 and Figure3). Reisz and Dilkes 2003(172)
Mycterosaurus_longiceps	283.3	290.1	70.4	33.79	42.2	29.3	Measured from reconstruction in Figure7. Berman and Reisz 1982(173)	>=5	3	NA	According to the description in page438, and Figure8A, the preserved six vertebraes across cervical-dorsal transition include at least 3 (or the most 5) post-axial cervicals. With the addition of atlas and axis, there will be at least 5 cervicals. Berman and Reisz 1982(173)
Aerosaurus_wellesi	290.1	298.9	88.2	45.9	35.78	27.27	Measured from line drawing and reconstruction in Figure4 and 5. Langston and Reisz 1981(174)	5 to 6	3	2	Cervical count is taken from Muller et al 2010(121). Distinctly curved elongated ribs are present in trunk region (Figure3 and 17 in Langston and Reisz 2010(174))
Haptodus_garnettensis	304.8	306	97.1	43.85	62.9	47	Measured from reconstruction in Figure1 and 2. Laurin 1993(175)	NA	NA	2	Distinctly curved elongated ribs are present in trunk region (Figure16). Laurin 1993(175)
Ianthodon_schultzei	303.7	307	82.4	39.46	42.1	33.1	Measured from reconstruction in Figure6. Spindler et al., 2014(176)	NA	NA	2	Distinctly curved elongated ribs are present in trunk region (Figure2). Spindler et al., 2014(176)
Casea_broilii	276	277.9	73.3	43.6	71.94	42.02	Snout-occipital length is taken from Table1a (UC 698) Olson et al., 1968(177). Data are calculated from ratio according to Plate20 in Romer et al., 1940(178).	6	3	2	Cervical count is taken from Muller et al 2010(121). Distinctly curved elongated ribs are present in trunk region (Description in page255 in Olson et al., 1968(177))
Oedaleops_campi	295	298.9	76	47.1	54.9	23.68	SL is taken from description (page7), other data are calculated from ratio according to reconstruction in Figure5. Langston 1965(179)	NA	NA	NA	NA
Eothyris_parkeyi	286.8	290.1	55.1	36.1	42.78	13.8	Measured from line drawing of MCZ1161 in Figure5. Reisz et al., 2009(180)	NA	NA	NA	NA
Vaughnictis_smithae	295	298.9	40.8	27.6	28.07	19.65	Measured from line drawing of MCZ2985. Although the skull is incompletely preserved, the premaxilla, parietal and orbit can be seen, and thus the SL and OSL can be measured. Brocklehurst et al., 2016(181)	NA	NA	2	Distinctly curved elongated ribs are present in trunk region (Figure1 and 8). Brocklehurst et al., 2016(181)
Martensius_bromackerensis	283.3	290.1	50.5	27.4	51	21	Measured from MNG 13814 with reconstruction present in Figure8. Berman et al., 2020(182)	5	3	2	Cervical count is taken from the legend of Figure10. Distinctly curved elongated ribs are present in trunk region (Figure4). Berman et al., 2020(182)
Cotylorhynchus_romeri	283.3	290.1	166.2	105.39	160.12	83.12	Snout-quadrates length is taken from table1 (2nd specimen) in Romer et al., 1940(178), other data are calculated from ratio according to reconstruction in Figure5 in Reisz et al 2022(183).	6	3	2	Cervical count is taken from Muller et al 2010(121). Distinctly curved elongated ribs are present in trunk region (Plate1 in Olson et al 1968(177))
Mesenosaurus_efremovi	283.3	290.1	79.1	34.22	45.2	30.3	Measured from line drawing of OMNH 73500 in Figure3 and 4. Maho et al., 2019(184)	NA	NA	NA	NA
Varanops_brevirostris	276	290.1	108.1	51.39	73.54	37.21	Snout-quadrates length is taken from table1 (WM 681), other data are calculated from ratio according to Plate5. Romer et al., 1940(178)	>5	3	2	The seventh cervical is mentioned in Table3, page441. Distinctly curved elongated ribs are present in trunk region (Figure55, page271). Romer et al., 1940(178)
Varanosaurus_acutirostris	274.4	283.3	126.97	50.76	60.62	36.28	Snout-quadrates length is taken from table1 (Type), other data are calculated from ratio according to Plate4. Romer et al., 1940(178)	5	3	2	Determined by the morphology of transverse process. The transverse process on the first fourth vertebraes are less developed than that on trunk vertebraes. The fifth vertebrae have a well-developed transverse process, but lack a web of bone connect it with the anterior edge of the centrum (See Figure3). Distinctly curved elongated ribs are present in trunk region (See Figure42). Sumida 1989(185)
Archaeothyris_florensis	303.7	307.4	92	35.51	NA	NA	SL taken from description (page31), OSL calculated from ratio according to Figure2. Reisz 1971(186)	NA	NA	NA	NA
Ophiacodon_mirus	286	298.9	275.4	63.9	109.1	101.73	Snout-quadrates length is taken from table1 (WM 671), other data are calculated from ratio according to Plate1, 3 and 4. Romer et al., 1940(178)	>5	3	2	The sixth cervical is mentioned in Table3, page439, in Romer et al 1940. Distinctly curved elongated ribs are present in trunk region (Figure42). Romer et al., 1940(178)
Ophiacodon_uniformis	286	298.9	235.93	49.11	93.92	87.57	Snout-quadrates length is taken from table1 (MCZ 1366), other data are calculated from ratio according to Plate1, 3 and 4. Romer et al., 1940(178)	>5	3	2	The seventh cervical is mentioned in Table3, page439, in Romer et al 1940. Distinctly curved elongated ribs are present in trunk region (Figure43). Romer et al., 1940(178)
Ophiacodon_retroversus	286	298.9	396.81	77.15	157.98	155.37	Snout-quadrates length is taken from table1 (AM 4155), other data are calculated from ratio according to Plate1, 3 and 4. Romer et al., 1940(178)	>5	3	2	The seventh cervical is mentioned in Table3, page440, in Romer et al 1940. Distinctly curved elongated ribs are present in trunk region (Figure43). Romer et al., 1940(178)
Ianthasaurus_hardestii	303.7	307	73.6	38.6	NA	NA	Measured from reconstruction in Figure9. Reisz and Berman 1986(187)	>=5	3	2	According to Figure3, the cervical rib is lying beside the fifth presacral vertebra (by counting the number on the figure. The description is wrong, if the reader counts the number according to the figure by himself), suggesting that the animal at least have 5 cervical vertebraes. Distinctly curved elongated ribs are present in trunk region (Figure1, 4, 5 and 6). Reisz and Berman 1986(187)
Glaucosaurus_megalops	283.5	290.1	47.1	31.76	23.5	21.6	Measured from line drawing of fossil and reconstruction in Figure1 and Figure2. Modesto 1994(188)	NA	NA	NA	NA
Gordodon_kraineri	290.1	298.9	137.6	74.63	63.26	72.53	Measured from reconstruction in Figure4. Lucas et al., 2018(189)	5	3	2	According to description in page10 "There are five cervical vertebrae based on rib morphology". Distinctly curved elongated ribs are present in trunk region (description in page17, also see Figure7). Lucas et al., 2018(189)
Edaphosaurus_boanerges	283.3	298.9	116.44	67.73	90.01	65.57	Snout-quadrates length is taken from table1 (MCZ 1531), other data are calculated from ratio according to Plate17 and 18. Romer et al., 1940(178)	>=5	3	2	The fifth cervical is mentioned in Table3, page449, in Romer et al 1940. Distinctly curved elongated ribs are present in trunk region (Figure66). Romer et al., 1940(178)
Edaphosaurus_pogonias	283.3	298.9	175.96	120.97	136.03	99.28	Snout-quadrates length is taken from table1 (WM 239), other data are calculated from ratio according to Plate17 and 18. Romer et al., 1940(178)	NA	NA	2	Distinctly curved elongated ribs are present in trunk region (Figure68). Romer et al., 1940(178)
Edaphosaurus_cruciger	283.3	298.9	130.47	82.95	100.85	73.62	Snout-quadrates length is taken from table1 (WM 658), other data are calculated from ratio according to Plate17 and 18. Romer et al., 1940(178)	NA	NA	2	Distinctly curved elongated ribs are present in trunk region (Figure67). Romer et al., 1940(178)
Secodontosaurus_obtusidens	283.3	290.1	255.81	66.15	77.75	57.97	Snout-quadrates length is taken from table1 (MCZ 1124), other data are calculated from ratio according to Plate16. Romer et al., 1940(178)	>=5	3	NA	The fifth cervical is mentioned in Table3, page442, in Romer et al., 1940(178).
Sphenacodon_ferocior	286	298.9	338.8	123	179.25	188.22	Snout-quadrates length is taken from table1 in Romer et al., 1940(178) (MCZ 1489), other data are calculated from ratio according to Figure3 in Eberth 1985(190), and Figure5 in Justina et al., 2010(191).	NA	NA	2	Distinctly curved elongated ribs are present in trunk region (Figure59). Romer et al., 1940(178)
Dimetrodon_limbatus	286	298.9	394.87	128.56	245.78	230.01	Snout-quadrates length is taken from table1 (MCZ 1347), other data are calculated from ratio according to Plate6, 10 and 14. Romer et al., 1940(178)	>5	3	2	The seventh cervical is mentioned in Table3, page446, in Romer et al 1940. Distinctly curved elongated ribs are present in trunk region (Figure61). Romer et al., 1940(178)
Dimetrodon_grandis	286	298.9	408.11	132.86	254.1	237.85	Snout-quadrates length is taken from table1 (WM 1002), other data are calculated from ratio according to Plate6, 10 and 14. Romer et al., 1940(178)	NA	NA	2	Distinctly curved elongated ribs are present in trunk region (Figure63). Romer et al., 1940(178)
Tetraceratops_insignis	283.3	290.1	85.2	43	46.1	43.93	Measured from reconstruction in Figure3. Laurin and Reisz 1996(192)	NA	NA	NA	NA
Pantelosaurus_saxonicus	295	296	157.5	67.5	90.56	84.9	SW and SH are measured from line drawing of RS 14752 in Figure31 of Spindler 2016. Snout-quadrates length is taken from table1 (largest value) in Romer et al., 1940(178), and SL and OSL are calculated according ratio in reconstruction present in Figure36 of Spindler 2016(193).	5 to 6	3	2	Cervical count is taken from Muller et al., 2010(121). Distinctly curved elongated ribs are present in trunk region (Figure29 in Spindler 2016(193))
Cutleria_wilmarthi	295	298.9	121.14	50.85	NA	NA	Measured from Figure1 in USNM 22099. Laurin 1994(194)	NA	NA	NA	NA
Eocasea_martini	300.5	302.1	NA	NA	20.16	10.8	SW is measured as the distance between quadrates, SH is measured as the distance between ventral margin of quadrate and the dorsal margin of squamosal. Reisz and Fröbisch 2014(195)	NA	NA	2	Distinctly curved elongated ribs are present in trunk region (Figure1). Reisz and Fröbisch 2014(195)
Datheosaurus_macrourus	298.9	301.3	34.66	20	36.25	15.16	Measured from reconstruction in Figure4 and 5. Spindler et al., 2015(196)	NA	NA	2	Distinctly curved elongated ribs are present in trunk region (Figure3). Spindler et al., 2015(196)
Callibrachion_gaudryi	295	301.3	45.3	24	47.5	NA	Measured from reconstruction in Figure4 and 5. Spindler et al., 2015(196)	NA	NA	2	Distinctly curved elongated ribs are present in trunk region (Figure1). Spindler et al., 2015(196)
Sphenacodon_ferox	286	298.9	251.52	76.5	133.07	139.73	Snout-quadrates length is taken from table1 in Romer et al., 1940(178) (WM 35), other data are calculated from ratio according to Figure3 in Eberth 1985(190), and Figure5 in Justina et al., 2010(191).	NA	NA	2	Distinctly curved elongated ribs are present in trunk region (Figure59). Romer et al., 1940(178)
Edaphosaurus_novomexicanus	295	298.9	135.78	86.5	NA	NA	Measured from reconstruction of FMNH UC 674 in Figure2. Modesto and Reisz 1992(197)	>=5	3	NA	The fifth cervical is mentioned in Table3, page449, in Romer et al., 1940(178). Distinctly curved elongated ribs are present in trunk region (Figure3 in Modesto and Reisz 1992(197))
Dimetrodon_milleri	283.5	293.52	191.7	57.51	115.2	91.74	Snout-quadrates length is taken from table1 (MCZ 1365), other data are calculated from ratio according to Plate6, 10 and 14. Romer et al., 1940(178)	NA	NA	2	Distinctly curved elongated ribs are present in trunk region (Figure60). Romer et al., 1940(178)
Dimetrodon_natalis	283.3	290.1	118.63	35.6	71.178	56.77	Snout-quadrates length is taken from table1 (AM 4110), other data are calculated from ratio according to Plate6, 10 and 14. Romer et al., 1940(178)	NA	NA	NA	NA
Balanerpeton_woodi	330.3	339.9	48	35.401	45.62	NA	SL according to TEMNOS (1) (CAMZM T.1312), other data are calculated from ratio according to reconstruction, Figure5. Milner and Sequeira 1993(198)	2	1	0	Atlas-axis complex is present. Abrupt transition in rib morphology is not seen in post-axial vertebraes (See description in page341, also see reconstruction in Figure18). Short ribs present in trunk region (Figure9 and 18). Milner and Sequeira 1993(198)
Dendrerpeton_acadianum	316.9	318.7	102	65.81	74.69	33.56	SL according to TEMNOS (1) (NHMUK PV R 4554), other data are calculated from ratio according to reconstruction, Figure3. Carroll 1967(199)	NA	NA	NA	NA
Dendrerpeton_confusum	316.9	318.7	104	65.68	89.79	NA	SL according to TEMNOS (1) (RM 2.1185/NHMUK PV R 4.554), other data are calculated from ratio according to reconstruction, Figure8. Milner 1996(200)	NA	NA	NA	NA
Dendrerpeton_helogenes	316.9	318.7	94	55.29	68.32	21.32	SL according to TEMNOS (1) (NSM 987, GF 99.1), other data are calculated from ratio according to Figure4. Holmes et al., 1998(201)	2	1	0	Short trunk rib (See description in page69-70, also see Figure2). Anterior most vertebraes are covered by girdle elements. According to reconstruction in Figure1, atlas and axis are present. Abrupt transition in rib morphology is not seen in post-axial ribs. Holmes et al., 1998(201)
Dendrerpeton_rugosum	316.9	318.7	95	61.07	85.95	NA	SL according to TEMNOS (1) (NMI G3.1970), other data are calculated from ratio according to reconstruction, Figure3. Milner 1980(202)	NA	NA	NA	NA
Edops_craigi	293.5	298.9	534	190.7	492	107.93	SL, SW and OSL are measured in Figure1 in Romer and Witter 1942(203), using a printed book, and SH is calculated from ratio according to the reconstruction of posterior view in Figure3 in Schoch 2017(204).	NA	NA	NA	NA
Procochleosaurus_jarrowensis	316.9	318.7	80	37.7	62.53	NA	SL according to TEMNOS (1) (NHMUK PV R 8453), other data are calculated from ratio according to reconstruction, Figure5. Steyer et al., 2006(205)	NA	NA	NA	NA
Adamanterpeton_ohioensis	307.4	309.8	130	61.04	112.74	NA	SL according to TEMNOS (1) (AMNH FARB 2933), other data are calculated from ratio according to Figure9 (The scale bar in Figure9 is wrong, don't use it). Milner and Sequeira 1998(206)	NA	NA	NA	NA
Cochleosaurus_florensis	307.4	315.2	146.6	68.55	103.4	NA	Measured from reconstruction of MCZ4343 in figure2. Rieppel 1980(207)	NA	NA	NA	NA
Cochleosaurus_bohemicus	307.4	315.2	260	108.33	149.35	53.3	SL according to TEMNOS (1) (No specimen number, largest), other data calculate from ratio according to reconstruction, Figure6 and Figure8. Sequeira 2003(208)	2	1	0	Atlas-axis complex is present (See description in page141-142). Abrupt transition in rib morphology is not seen in post-axial vertebraes according to the reconstruction in Figure12. Trunk ribs are short and almost straight. Sequeira 2009(209)
Chenoprosopus_milleri	286	303.7	329	239.27	58.3	15.3	SL according to TEMNOS (1) (FMNH 155), OSL calculate from ratio according to the line drawing in Reisz et al., 2005(210), Figure2. SW and SH are measured in USNM 43764 in Hook 1993(211) Figure1.	NA	NA	NA	NA
Eugyrinus_wildi	316.9	318.7	18.18	12.9	18.09	NA	Measured from reconstruction in Figure6. Milner 1980(202)	NA	NA	NA	NA
Procuhy_nazariensis	274.4	283.3	236.1	160.68	247.82	NA	Measured from the reconstruction of UFPI PV011 in Figure2. Cisneros et al., 2015(212)	NA	NA	NA	NA
Trimerorhachis_insignis	274.4	290.1	165	108.11	162.2	64.02	SL according to TEMNOS (1) (FMNH UR 1271), OSL and SW is calculated from ratio according to reconstruction in Figure1; SH is calculated according to Figure6. Milner and Schoch 2013(213)	2	1	0	Atlas-axis complex is present. The atlas rib is absent, as is typical for temnospondyls. Abrupt transition in rib morphology is not seen in post-axial vertebraes (See description in page875-876). Trunk ribs are short and only slightly curved (See description in page875-876 and Figure4). Pawley 2007(214)
Trimerorhachis_greggi	274.4	283.3	110	77.95	126.45	NA	SL according to TEMNOS (1) (FMNH UC 667), other data are calculated from ratio according to reconstruction in Figure12. Milner and Schoch 2013(213)	NA	NA	NA	NA
Trimerorhachis_mesops	274.4	283.3	175	105.25	163.42	NA	SL according to TEMNOS (1) (FMNH UC 668), other data are calculated from ratio according to reconstruction in Figure12. Milner and Schoch 2013(213)	NA	NA	NA	NA
Trimerorhachis_sandovalensis	286	298.9	100	67.1	94.93	NA	SL according to TEMNOS (1) (CM 38025), other data are calculated from ratio according to reconstruction in Figure12. Milner and Schoch 2013(213)	NA	NA	NA	NA
Neldasaurus_wrightae	286	298.9	165	95.48	124.82	36.32	SL according to TEMNOS (1) (MCZ 2200), OSL and SW is calculated from ratio according to reconstruction in Figure3 (Schoch 2018(215)). SH is calculated from ratio according to reconstruction in Figure5 Chase 1965(216).	NA	NA	0	Though most of them are incomplete, we coded this the same as Trimerorhachis, according to the description "They were relatively short and unexpanded, throughout rod-like" in Schoch 2018(215). Also see description in page194 in Chase 1965(216) "A rough calculation of the distance spanned by opposing ribs articulating with the vertebral column gives a figure of 11.5cm". and the width of centrum is…
Erpetosaurus_radiatus	307.4	309.8	90	70.87	63.07	NA	SL according to TEMNOS (1) (AMNH FARB 6918), other data are calculated from ratio according to reconstruction in Figure11. Milner and Sequeira 2011(217)	2	1	0	See description in page67 "The two anterior vertebrae (? proatlas and axis) do not appear to differ structurally from the remaining vertebrae". Abrupt transition in rib morphology is not seen in post-axial vertebraes according to Figure8. Short trunk rib. Milner and Sequeira 2011(217)
Trypanognathus_remigiusbergensis	293.52	303.7	96.25	62.7	82.9	22.85	Measured from reconstruction of UGKU 2394 in figure3. Schoch and Voigt 2019(218)	NA	NA	0	Trunk rib is short compared with centrum width, see Figure4. Anterior most vertebraes are covered by girdle elements. Schoch and Voigt 2019(218)
Timonya_anneae	274.4	283.3	66.7	50.98	63.52	NA	Measured from line drawing of MAPPV001 in figure1. Claudia et al., 2021(219)	2	1	0	Atlas and axis are present (Figure6 in Claudia et al., 2021(219)). Post-axial vertebraes have similar morphology. Short trunk rib (3D model in Claudia et al., 2021(219), and Figure1 in Cisneros et al., 2015(212)).
Isodectes_obtusus	274.4	309.8	70	54.63	70	29.7	SL according to TEMNOS (1) (AMNH FARB 2455), other data are calculated from ratio according to reconstruction in Figure9. Sequeira 1998(220)	NA	NA	NA	NA
Acroplous_vorax	290.1	293.52	68	49.82	78.55	31.42	SL according to TEMNOS (1) (KUVP 80079), other data are calculated from ratio according to reconstruction in Figure7. Englehorn et al., 2008(221)	NA	NA	0	Short trunk rib, according to Figure1. Coldiron 1978(222)
Bermanerpeton_kinneyi	298.9	307	14	10.33	15	NA	SL according to TEMNOS (1) (NHMS WC 231), other data are calculated from ratio according to reconstruction in Figure8. Werneburg et al., 2021 (223)	2	1	0	The first rib (always associated with axis in Temnospondyl) is slightly slender than other trunk ribs, and abrupt transition in rib morphology is not seen after this rib (Figure2 and 6). Short trunk rib (Figure2 and 6). Werneburg et al., 2021 (223)
Lafonius_lehmani	298.9	303.7	17.5	12.7	24.78	NA	SL according to TEMNOS (1) (CM 25474), other data are calculated from ratio according to reconstruction in Figure4. Berman 1973(224)	NA	NA	0	Short trunk rib, according to the description in page941, also see Figure6. Berman 1973(224)
Capetus_palustris	307.4	309.8	235	108.72	233.07	64.78	SL according to TEMNOS (1) (NHMW 1898-10-51), other data are calculated from ratio according to reconstruction in Figure9. Sequeira et al., 1993 (225)	NA	NA	NA	NA
Iberospondylus_schultzei	300.3	300.9	148	66	139	NA	Measured from line drawing of (PU-ANF 14) in figure1. Laurin and Soler-Gijón 2001(226)	NA	NA	NA	NA
Palatinerpeton_kraetschmeri	293.52	298.9	38	22.11	32.6	NA	SL according to TEMNOS (1) (NHMM-1992/1376-LS), other data calculate from ratio according to reconstruction in Figure3. Boy 1996(227)	NA	NA	NA	NA
Actinodon_frossardi	283.3	298.9	150	79.41	165	NA	SL according to TEMNOS (1) (MNHN 1908.20.6), other data calculate from ratio according to reconstruction in Figure3. Werneburg and Steyer 1999(228)	NA	NA	1	Elongated trunk rib with well-developed flange (Figure2). Figures are not clear enough to show the change of rib morphology in most anterior vertebraes. Cervical count is coded as NA in our primary analysis, but coded as having two (cervical code is 1) in our additional analyses (Fig. S44 to S52). Werneburg 1997(229)
Glaukerpeton_avinoffi	300.3	307.4	231.3	107.58	227.7	51.9	SL, SW and OSL are measured from Figure1, the reconstruction of CM 8539, and SH is measured using Figure4. Werneburg and Berman 2012(230)	NA	NA	NA	NA
Glanochthon_lellbachae	293.52	298.9	115	53.6	103.5	NA	SL according to TEMNOS (1) (UGKU POL-F 1997/1), other data calculate from ratio according to line drawing in figure5. Schoch 2021(231)	NA	NA	1	Long rod-like trunk rib with small uncinates, see Figure2 and 3 also see coding for character 54 in Appendix. Figures are not clear enough to show the transition of rib morphology in anterior most vertebraes. Cervical count is NA in our primary analysis, but coded as having two (cervical code is 1) in our additional analyses (Fig. S44 to S52). Schoch 2021(231)
Glanochthon_angusta	293.52	298.9	148	63.61	129.82	NA	SL according to TEMNOS (1) (POL-F 1994-1), other data calculate from ratio according to line drawing in figure5. Schoch 2021(231)	NA	NA	1	Long rod-like trunk rib with small uncinates. See coding for character 54 in Appendix in Schoch 2021(231). Also see description in page129 in Schoch and Witzmann 2009(232)
Glanochthon_latirostre	293.52	298.9	91	38.16	79.26	NA	SL according to TEMNOS (1) (MB Am.120), other data calculate from ratio according to line drawing in figure5. Schoch 2021(231)	NA	NA	1	Long rod-like trunk rib with small uncinates. See coding for character 54 in Appendix. Schoch 2021(231)
Onchiodon_thuringiensis	293.52	298.9	300	115.15	315.15	NA	SL according to TEMNOS (1) (No specimen number, largest), other data calculate from ratio according to line drawing in figure1. Werneburg and Schneider 2024(233)	NA	NA	1	Elongated trunk rib with well-developed flange. See coding for character 54 in Appendix in Schoch 2021(234)
Onchiodon_labyrinthicus	290.1	298.9	200	84.21	213.3	NA	SL according to TEMNOS (1) (LFUG-SS RS 14760), other data calculate from ratio according to line drawing in figure18. Werneburg et al., 2023(235)	NA	NA	1	Elongated trunk rib with well-developed flange. See coding for character 54 in Appendix in Schoch 2021(234). Rib morphology along vertebrae column is only shown for juveniles, in Witzmann 2005(236), So the transition of anterior rib morphology in adults are not known. Cervical count is coded as NA in our primary analysis, but coded as having two (cervical code is one) in our additional analyses (…
Onchiodon_credneri	293.52	298.9	115	51	127	NA	SL according to TEMNOS (1) (NMP M 632), other data calculate from ratio according to reconstruction in Figure1. Werneburg 1993(237)	NA	NA	NA	NA
Onchiodon_manebachensis	300.3	300.9	80	44.59	101.64	NA	SL according to TEMNOS (1) (PSUL 404), other data are calculated from ratio according to reconstruction in figure2. Werneburg and Schneider 2024(233)	NA	NA	NA	NA
Eryops_megacephalus	274.4	298.9	440	153.58	425	121	SL according to TEMNOS (1) (AMNH FARB 4186), other data are calculated from ratio according to reconstruction in figure1 and Plate6. Sawin 1941(238)	3	2	1	The atlas lacks a rib and the first rib (axial rib) is slender. The second rib (vertebrae3) develops uncinate processes similar with trunk ribs, but still significantly shorter than more posteriorly placed ribs. The third rib (vertebrae4) is almost the same length as the fourth rib and also show uncinate process as more posteriorly placed ribs. Therefore, we think that the abrupt transition in ri…
Eryops_grandis	286	298.9	343.75	148.04	312.5	NA	Measured from photo of specimen in figure5 (MCZ 2732). Werneburg et al., 2010(240)	NA	NA	NA	NA
Clamorosaurus_borealis	274.4	277.3	153	60.96	166.8	NA	SL according to TEMNOS (1) (PIN 3950/1), other data calculate from ratio according to reconstruction Figure14. Werneburg and Witzmann 2024(241)	NA	NA	NA	NA
Clamorosaurus_nocturnus	274.4	277.3	182	78.87	188.74	NA	SL according to TEMNOS (1) (PIN 1582/1), other data calculate from ratio according to reconstruction in Figure14. Werneburg and Witzmann 2024(241)	NA	NA	NA	NA
Stenokranio_boldi	293.52	303.7	270	111.03	252.34	79.59	SL according to TEMNOS (1) (NHMM PW 2019/5022), SW and OSL data are calculated from ratio according to reconstruction in Figure17, SH calculated from ratio according to Figure9. Werneburg et al., 2023(235)	NA	NA	1	Figures are not clear enough to show the transition of rib morphology in anterior most vertebraes. Elongated trunk rib with well-developed flange. See Figure8. Werneburg et al., 2023(235)
Syndyodosuchus_tetricus	274.4	277.3	170	69.8	171.88	NA	SL according to description (the largest one mentioned in Page368) other data are calculated from ratio according to reconstruction in Figure14. Werneburg and Witzmann 2024(241)	NA	NA	NA	NA
Sclerocephalus_stambergi	293.52	298.9	50	31.31	44.7	NA	SL according to TEMNOS (1) (MHK 81460), other data are calculated from ratio according to reconstruction Figure3. Klembara and Steyer 2012(242)	NA	NA	NA	NA
Sclerocephalus_haeuseri	293.52	303.7	240	112.94	210.3	84.5	SL is taken from Table1, other data are calculated from ratio according to reconstruction Figure4. Schoch and Witzmann 2009(243)	3	2	1	Atlas lacks a rib. According to the reconstruction and description, axis rib is shorter and slender, with a short hook like uncinate process in its posterior margin (Figure9A). This short uncinate process is also present on the rib associated with vertebrae 3 (Figure9A and Figure7E, also see description in page151), but absent in more posteriorly placed rib (Figure9A and Figure7E). Considering th…
Sclerocephalus_nobilis	293.52	303.7	212.9	87.09	230.6	NA	Measured from NHMM-PW 2005/2Ls in figure5. Schoch and Witzmann 2009(243)	NA	NA	1	Trunk rib with flange. See Figure11. Schoch 2025(244)
Sclerocephalus_bavaricus	298.9	303.7	190.3	88.55	183.87	NA	Measured from MB.Am.442 in Figure5. Schoch and Witzmann 2009(243)	NA	NA	NA	NA
Sclerocephalus_jogischneideri	283.3	298.9	160	76.6	136.67	NA	Measured from FG 321/1/129 in Figure5. Schoch and Witzmann 2009(243)	NA	NA	NA	NA
Sclerocephalus_concordiae	297.7	300.3	182.4	86.48	194.59	60.24	Measured from reconstruction in figure4. Schoch and Sobral 2021(245)	3	2	1	The atlas lacks a rib and the first rib (axial rib) is slender. The second rib (vertebrae 3) develops broaden head and uncinate processes, but the proximal end is still obviously less expanded compared with more posteriorly placed ribs. Although the more posteriorly placed ribs are incompletely preserved, it seems reasonable to believe that they are broader and longer than the second rib. Therefo…
Intasuchus_silvicola	274.4	277.3	167.58	75.17	132.8	NA	Measured from line drawing in figure12. Werneburg et al., 2020(246)	NA	NA	NA	NA
Archegosaurus_decheni	293.52	298.9	287.3	95.27	118	50.2	SL and OSL are Measured from MB.Am.116 in Figure5 (Witzmann 2005(247)), SW and SH are measured from MB.Am.953 in Figure4 (Witzmann 2005(247)) and Figure10 (Witzmann and Schoch 2006(248))	3	2	1	The first rib is associated with axis, and both axial rib and rib on vertebrae 3 is significantly shorter and lack of prominent uncinate processes according to the description in page1218 and reconstruction in Figure5B. Elongated trunk rib with distal uncinate processes (Figure10). Witzmann and Schoch 2006(248)
Prionosuchus_plummeri	274.4	283.3	1600	454.901	674.5	NA	SL according to TEMNOS (1) (NHMUK PV R 12005), other data are calculated from ratio according to reconstruction Figure3. Cox and Hutchinson 1991(249)	NA	NA	NA	NA
Cheliderpeton_vranyi	293.52	298.9	190	79.16	153.68	NA	SL according to TEMNOS (1) (GMH uncat), other data are calculated from ratio according to reconstruction in Figure1. Werneburg and Steyer 2002(250)	NA	NA	1	Elongated trunk ribs with large uncinate processes. (Figure5). Werneburg and Steyer 2002(250)
Memonomenos_dyscriton	293.52	298.9	150	67.5	99.63	NA	SL according to TEMNOS (1) (NHMS WP6235), other data are calculated from ratio according to reconstruction in Figure 12. Werneburg and Schoch 2024(251)	NA	NA	NA	NA
Memonomenos_amelangi	290.1	298.9	245	99.28	225.78	NA	SL according to TEMNOS (1) (NHMS WP10000a-j), other data are calculated from ratio according to reconstruction in Figure 12. Werneburg and Schoch 2024(251)	NA	NA	1	Elongated trunk rib with distal expansion. (Figure3). Werneburg and Schoch 2024(251)
Korkonterpeton_kalnai	290.1	293.52	157	61.03	122.72	NA	SL according to TEMNOS (1) (MHK 82447), other data are calculated using ratio according to Figure3. Werneburg et al., 2020(246)	3	2	1	The first rib is very short and associated with axis. The second rib is longer than the first one, but still shorter than other more posteriorly placed ribs. Its distal end bears a small uncinate process, but much weaker than that in more posteriorly placed ribs (see Figure8). Elongated trunk rib with large flanges. Werneburg et al., 2020(246)
Zatrachys_serratus	286	303.7	175.2	60.94	190.4	NA	Measured from reconstruction based on UCMP 34158 in figure2. Urban and Berman 2007(252)	NA	NA	NA	NA
Dasyceps_bucklandi	293.52	298.9	235	67.14	227	NA	Measured from reconstruction based on Gz42 in figure2. The data in TEMNOS of this specimen is a snout-quadrate length, according to our measuring using scale bar in Figure2, so we didn't use it. Paton 1975(253)	NA	NA	NA	NA
Chemnitzion_richteri	283.3	298.9	62.35	20.88	71.4	NA	Measured from reconstruction in figure10. Werneburg et al., 2023(254)	2	1	0	According to the specimen line drawing in Figure6, and reconstruction in Figure12, rib morphology is almost homogeneous through the vertebrae column. Cervical count is considered as 2, including atlas and axis. Short trunk rib (Figure12). Werneburg et al., 2023(254)
Acanthostomatops_vorax	290.1	293.52	73.3	30.58	81.25	20.87	Measured from line drawing of LFUG-13245 in figure3 (Witzmann and Schoch 2005(255)). SH is calculated using ratio in Figure1 in Margaret 1937(256).	2	1	0	According to the line drawing of fossils (Figure6 and 7), and the reconstruction in Figure13, rib morphology is almost homogeneous through the vertebrae column. Cervical count is considered as 2, including atlas and axis. Short trunk rib (Figure6 and 7). Witzmann and Schoch 2005(255)
Parioxys_ferricolus	283.3	290.1	153.8	84.7	143.2	NA	Measured from line drawing of MCZ 1162 in figure4. Schoch and Sues 2022(257)	NA	NA	NA	NA
Macrerpeton_huxleyi	307.4	309.8	116	57.33	76.67	NA	Measured from reconstruction in figure4. Schoch and Milner 2021(258)	NA	NA	NA	NA
Brevidorsum_profundum	286	303.7	64.4	39.95	56	21.11	SW is taken from the table2, other data are calculated from ratio according to reconstruction figure15. Carroll 1964(259)	NA	NA	NA	NA
Perryella_olsoni	283.3	290.1	41	25.53	34.03	11.42	SL according to TEMNOS (1) (SMM?), other data are calculated from ratio according to reconstruction in figure19. Ruta and Bolt 2006(260)	NA	NA	NA	NA
Acheloma_cumminsi	274.4	293.5	177.6	90.23	163.04	62.13	SL, OSL and SW are measured from reconstruction in Figure1, SH is calculated according to ratio using posterior view in figure8. Polley and Reisz 2011(261)	2	1	1	Atlas-axis complex is present (Polley and Reisz 2011 page805(261)), and no abrupt transition in rib morphology after the first rib (mounted skeleton in Field museum, and also see Figure6 and description in page647 in Williston 1909(262)). Long (relative to the centrum) and almost straight trunk rib. Some of them have expansion on its distal end, making ribs somewhat overlap to each other (Figure5…
Acheloma_cryptatheria	283.3	290.1	135	65.3	146	39.7	Measured from figure2 (ROMVP 88291). Osterling and Mooney 2024(263)	NA	NA	NA	NA
Phonerpeton_pricei	286	298.9	76.19	47.62	63.75	29.3	Measured from reconstruction in figure1. Dilkes 1990(264)	NA	NA	1	Long (relative to width and height of centrum) trunk rib, with distal expansion (Figure11). Dilkes 1990(264)
Anconastes_vesperus	298.9	303.7	103.07	67.19	92.3	33.3	Measured from figure7 and 8 (CM 41711). Berman et al., 1987(265)	NA	NA	NA	NA
Actiobates_peabodyi	303.7	306	56.67	38.36	51	19.41	Measured from figure1 (KUVP 17941). Gee and Reisz 2020(266)	NA	NA	0	Short trunk rib. See Figure4. Gee and Reisz 2020(266)
Tambachia_trogallas	283.3	290.1	69.7	44.86	73.3	NA	Measured from figure3 (MNG 7722). Sumida 1998(267)	NA	NA	NA	NA
Platyhystrix_rugosa	286	303.7	191.4	116.32	NA	NA	Measured from reconstruction in figure3. Berman et al., 1981(268)	NA	NA	NA	NA
Aspidosaurus_binasser	274.4	283.3	195	93.26	51.6	NA	SL is taken from description in Berman and Lucas 2003 (page246)(269), which is hard to measure according to the figure. Other data are calculated according to ratio in the reconstruction present in Figure7 in Schoch 2012(270)	NA	NA	1	Associated with some of the articulated vertebral materials are ribs with prominent uncinate processes. See description in page257. Berman and Lucas 2003(269)
Ecolsonia_cutlerensis	286	298.9	136	90.67	140	40.8	Measured from line drawing in figure5 and figure7 (eM 41703). Berman et al., 1985(271)	NA	NA	1	Elongated trunk rib with head and proximal half of the shaft greatly expanded. See description in page20 and also see Figure13. Berman et al., 1985(271)
Broiliellus_arroyoensis	274.4	283.3	96	59.52	80	NA	SL and SW are taken from description in page121, OSL is calculated from ratio (the distance between the process anterior to the posterior boundary of lower jaw and the anterior boundary of orbit) according to Figure1B. De Mar 1967(272)	NA	NA	NA	NA
Broiliellus_reiszi	286	298.9	98.8	64	101.6	35.44	Measured from figure5 and figure6 (reconstruction of CM41705). Holmes et al., 2013(273)	NA	NA	NA	NA
Broiliellus_brevis	286	298.9	68	41.87	64.6	17.79	SL according to TEMNOS (1) (MCZ 1424), other data calculate from ratio according to reconstruction in figure9. Carroll 1964(259)	NA	NA	1	Trunk ribs are uniform slats. Figure10 and see description in page198. Carroll 1964(259)
Broiliellus_texensis	274.4	290.1	84.5	60.75	78.1	NA	SL according to TEMNOS (1) (FMNH UC 684), other data calculate from ratio according to reconstruction in figure1. Williston 1914(274)	NA	NA	NA	NA
Conjunctio_multidens	286	298.9	113	73.37	114.69	NA	SL according to TEMNOS (1) (FMNH 673), other data are calculated from ratio according to reconstruction in figure3. Schoch and Sues 2013(275)	NA	NA	NA	NA
Scapanops_neglectus	293.52	298.9	79	40.14	72.52	NA	SL according to TEMNOS (1) (MCZ 2369), other data are calculated from ratio according to reconstruction in figure3. Schoch and Sues 2013(275)	NA	NA	1	Elongated trunk rib with uncinate processes. Figure19 and description in page223. Carroll 1964(259)
Dissorophus_multicinctus	274.4	283.3	137	82.71	128.78	45.21	SL according to TEMNOS (1) (MCZ 2122-1), other data are calculated from ratio according to reconstruction in figure2 and 3. DeMar 1968(276)	2	1	1	Atlas and axis are present. The first rib is associated with axis. It is very short and has no uncinate process, differing markedly from the remainder of the anterior presacrals. Trunk ribs are straight and elongate, with uncinate process (See description in page1225, and Figure9 and 12). DeMar 1968(276)
Cacops_morrisi	283.3	290.1	112.5	62.07	97.7	41.7	Measured from reconstruction of OMNH53077 in figure3. Reisz et al., 2009(277)	2	1	1	Atlas-axis complex is present. The first four ribs are started with the axis, and all of them have uncinate processes, suggesting that no major transition of rib morphology is happened immediately in post-axial ribs. Trunk ribs are elongate (See description in pagee1433186-19, and also see Figure11). Gee and Reisz 2018(278)
Cacops_aspidephorus	274.4	283.3	120	69.7	102.97	48.6	SL according to TEMNOS (1) (FMNH UC 649), other data are calculated from ratio according to reconstruction in figure9. Anderson et al., 2020(279)	2	1	1	Atlas-axis complex is present. The first eight ribs increase gradually in length and have broadly expanded proximal extremities. All ribs are without uncinate processes. These suggest that no major transition of rib morphology is happened immediately in post-axial ribs. Trunk ribs are elongate and only slightly curved (Figure1 in Dilkes and Brown 2007(280), also see description in page126 in Case…
Cacops_woehri	283.3	290.1	84	47.82	91.3	28.2	SL of OMNH 79338 taken from TEMNOS (1), other data are calculated from ratio according to reconstruction figure 6 and figure 7, skull width is calculated as 2*right side width. Gee et al., 2019(282)	NA	NA	NA	NA
Buxierophus_pouilloni	290.1	298.9	118	70.63	108.75	32.6	SL of holotype RH-D 20-03-99 taken from TEMNOS (1), other data are calculated from ratio according to reconstruction in figure10. Werneburg et al., 2025(283)	2	1	0	Atlas and axis are labeled in Figure3. Short and straight trunk rib with distal expansion (Figure6 and description in page396). The second rib in Figure6 is not completely preserved, however, the distal part is slightly expanded. This means it is close to its natural distal end and might have similar length with the first rib. Werneburg et al., 2025(283)
Palodromeus_bairdi	306	312.8	49	29.59	49.9	NA	SL is taken from TEMNOS (1) (CM 34608), other data are calculated from ratio according to reconstruction in figure7. Schoch et al., 2021(284)	NA	NA	NA	NA
Aspidosaurus_chiton	274.4	283.3	93	56.82	60.23	28.37	SL is taken from TEMNOS (1) (USNM PAL 406323). OSL, SW and SH are measured using figure3 and 5. Gee et al., 2025(285)	2	1	1	Atlas and axis are labeled in Figure8. Well-developed spike like uncinate processes extend posterodorsally from the shaft a short distance distal to the proximal head and overlap the succeeding rib (See description in page15, and also see figure8). Gee et al., 2025(285)
Rotaryus_gothae	283.3	290.1	48	24	NA	19.07	SL is taken from description (page51), OSL was calculated as SL minus preorbital region, skull height is Measured from lateral view, figure2.	NA	NA	NA	NA
Eimerisaurus_graumanni	290.1	293.52	32	19.69	27.07	NA	SL is taken from legend in Figure3, other data are calculated from ratio in Figure3. Schoch 2019(286)	NA	NA	NA	NA
Eimerisaurus_guembeli	290.1	293.52	35	26.19	40.48	10.82	SL according to TEMNOS (1) (NHMM-PW 2001/212a/b), other data are calculated from ratio according to reconstruction in figure1. Boy 2002(287)	NA	NA	0	Short rib, see description in page444. Also see figure6. Boy 2002(287)
Micromelerpeton_credneri	293.52	298.9	47	35.36	50.58	14.32	SL according to TEMNOS (1) (No specimen number, largest), other data are calculated from ratio according to reconstruction in figure2 B1. Boy 1995(288)	2	1	0	According to the reconstruction in Figure2 in Boy 1972(289), rib morphology is almost homogeneous through the vertebrae column. Cervical count is considered as 2, including atlas and axis. Short trunk rib, according to Figure2 in Boy 1972(289) and Figure1 in Fröbisch et al., 2014(290).
Micromelerpeton_boyi	283.3	298.9	17	13.09	21.13	5.53	SL according to TEMNOS (1) (MNHN Aut 611), other data are calculated from ratio according to reconstruction in Figure1. Boy 2002(291)	NA	NA	NA	NA
Micromelerpeton_ulmetense	293.52	303.7	20	16.81	23.95	6.24	SL according to TEMNOS (1) (GPIM?), other data are calculated from ratio according to reconstruction in Figure4. Boy 2002(291)	NA	NA	NA	NA
Branchierpeton_amblystomum	290.1	293.52	19.7	13.27	24.93	NA	SL according to TEMNOS (1) (No specimen number, largest), other data are calculated from ratio according to reconstruction in figure4. Schoch 2019(286)	2	1	0	According to Figure11. Werneburg 1991(292)
Limnogyrinus_elegans	307.4	309.8	27	18.45	31.5	NA	SL according to TEMNOS (1) (NMP M 477), other data are calculated from ratio according to reconstruction in Figure3. Schoch 2019(286)	2	1	0	Rib one is labelled in Figure24. According to Figure24, rib morphology is almost homogeneous through the vertebrae column. Cervical count is considered as 2. Short trunk rib (Figure24). Werneburg 2012(293)
Limnogyrinus_edani	298.9	303.7	20	12.5	20.83	NA	SL according to TEMNOS (1) (No specimen number, largest), other data are calculated from ratio according to reconstruction in Figure2. Werneburg and Schneider 2006(294)	NA	NA	NA	NA
Nyranerpeton_amilneri	307.4	309.8	7.8	5.71	9.61	NA	SL according to TEMNOS (1) (NMP M 335), other data are calculated from ratio according to reconstruction in Figure21. Werneburg 2012(293)	NA	NA	0	Short trunk rib in Figure23. Werneburg 2012(293)
Nyranerpeton_montceauense	300.3	301.4	13.5	9.78	14.9	NA	SL according to TEMNOS (1) (MNHA3127a), other data are calculated from ratio according to reconstruction in Figure22. Werneburg 2019(295)	NA	NA	NA	NA
Branchierpeton_saalense	300.3	300.9	19.2	13.824	17.9	NA	SL is taken from verbatim in Figure6B, other data are calculated from ratio according to reconstruction in Figure6B. Werneburg et al., 2019(296)	NA	NA	NA	NA
Branchierpeton_reinholdi	293.52	298.9	18	14.36	22.02	NA	SL according to TEMNOS (1) (No specimen number, largest), other data are calculated from ratio according to reconstruction in Figure9. Werneburg 1988(297)	2	1	0	According to Figure5, rib morphology is almost homogeneous through the vertebrae column. Cervical count is considered as 2. Short trunk rib. Werneburg 2024(233)
Branchierpeton_saberi	300.9	305	16.8	12.43	14.92	NA	Measured from reconstruction in figure3. Werneburg et al., 2019(296)	2	1	0	According to Figure5 and 4, the second vertebrae is labeled, and ribs are similar in morphology through the vertebrae column. Cervical count is considered as 2. Short trunk rib. Werneburg et al., 2019(296)
Fedexia_striegeli	298.9	303.7	103.7	67.8	119.85	48.69	Measured from line drawings of the type specimen in figure4 and 6. Berman et al., 2010(298)	NA	NA	NA	NA
Mordex_calliprepes	307.4	309.8	41.3	26.38	35.6	15.1	Measured from reconstruction in figure2. Milner 2018(299)	NA	NA	NA	NA
Mattauschia_laticeps	307.4	309.8	120	77.76	120.67	42.9	SL according to TEMNOS (1) (NHMW 1989-10-47), other data are calculated from ratio according to reconstruction in Figure6. Milner 2018(299)	2	1	0	Rib one is labelled in Figure14. According to Figure14, rib morphology is almost homogeneous through the vertebrae column. Cervical count is considered as 2. Short trunk rib (Figure14). Werneburg 2012(293)
Branchiosaurus_salamandroides	307.4	309.8	17.3	13.81	20	NA	Measured from reconstruction in Figure4. Schoch 2022(300)	2	1	0	Rib one is labelled in Figure4. According to Figure4, rib morphology is almost homogeneous through the vertebrae column. Cervical count is considered as 2. Short trunk rib (Figure4). Werneburg 2012(293)
Branchiosaurus_darrahi	298.9	307	7	5.09	9.93	NA	SL is taken from description (page748), other data calculate according to ratio in PL1 fig2. Romer 1939(301)	2	1	0	Rib morphology is almost homogeneous through the vertebrae column. The cervical count is taken as 2. Short trunk rib. In plate 1. Romer 1939(301)
Apateon_caducus	290.1	298.9	38	27.86	46.86	NA	SL is taken from description (page87, GPIM-N-9u), other data calculate according to ratio in figure3. Fröbisch and Schoch 2009(302)	2	1	0	According to Figure1 and 3, atlas and axis are labeled, and rib morphology is almost homogeneous through the vertebrae column. Cervical count is considered as 2. Short trunk rib. Werneburg 2020(303)
Apateon_intermedius	300.3	300.9	13	10.15	15.22	NA	SL according to TEMNOS (1) (NHMS WP 656), other data are calculated from ratio according to reconstruction in Figure2. Werneburg and Schneider 2006(294)	NA	NA	NA	NA
Apateon_umbrosus	293.52	298.9	6.7	4.96	8.6	NA	SL according to TEMNOS (1) (No specimen number, largest), other data are calculated from ratio according to reconstruction in figure4 page11. Werneburg 1989(304)	NA	NA	NA	NA
Apateon_dracyiensis	283.3	303.7	18.3	13.68	24	7.3	SL according to TEMNOS (1) (NHMS WP 3599a), other data are calculated from ratio according to reconstruction in figure14. Werneburg 2021(305)	2	1	0	According to Figure6 and 10, axis is labeled, and rib morphology is almost homogeneous through the vertebrae column. Cervical count is considered as 2. Short trunk rib (Figure10). Werneburg 2021(305)
Melanerpeton_pusillum	293.52	298.9	12	9.21	12.55	NA	SL taken from table3, other data are calculated from ratio according to reconstruction in Figure7. Werneburg 1989(304)	2	1	0	Rib morphology is almost homogeneous through the vertebrae column. Cervical count is considered as 2. Short trunk rib, see Figure256. Štamberg and Zajíc 2008(306)
Melanerpeton_eisfeldi	293.52	298.9	34.7	26.26	38.45	NA	SL according to TEMNOS (1) (SMF-A 291), other data are calculated from ratio according to reconstruction in Figure10. Werneburg et al., 2007(307)	2	1	0	According to Figure9 and 10, rib morphology is almost homogeneous through the vertebrae column. Cervical count is considered as 2. Short trunk rib. Werneburg 1988(308)
Melanerpeton_humberguense	293.52	298.9	32	25.94	38.95	12.29	SL according to TEMNOS (1) (NHMM-PW 2010/10), other data are calculated from ratio according to reconstruction in Figure15. Boy 1978(309)	2	1	0	According to Figure7, axis is labeled, and rib morphology is almost homogeneous through the vertebrae column. Cervical count is considered as 2. Short trunk rib. Werneburg 2020(303)
Melanerpeton_sembachense	298.9	303.7	16.6	13.7	19.03	NA	SL according to TEMNOS (1) (FG 321/8/198), other data are calculated from ratio according to reconstruction in Figure2. Werneburg and Schneider 2006(294)	NA	NA	NA	NA
Apateon_flagrifer	293.52	298.9	11.7	8.7	15.6	NA	SL according to TEMNOS (1) (UM-42/2), other data are calculated from ratio according to reconstruction in Figure2. Werneburg and Schneider 2006(294)	NA	NA	NA	NA
Apateon_pedestris	293.52	298.9	10.8	7.7	13.41	4.32	SL according to TEMNOS (1) (MB Am.1253), other data are calculated from ratio according to reconstruction in Figure1. Boy 1978(309)	2	1	0	According to Figure9, atlas and the first rib is labeled, and rib morphology is almost homogeneous through the vertebrae column. Cervical count is considered as 2. Short trunk rib. Werneburg 2017(310)
Anthracobamus_fayoli	300.3	300.9	12.3	8.61	14.92	NA	SL according to TEMNOS (1) (MNHNP-COM 191), other data are calculated from ratio according to reconstruction in Figure3. Werneburg 2019(295)	2	1	0	Anterior ribs are seen in Figure5, and rib morphology is almost homogeneous. Cervical count is considered as 2. Short trunk rib. Werneburg 2019(295)
Anthracobamus_fritschi	307.4	309.8	28	19.4	27.01	NA	SL is taken from verbatim in Figure26B, other data are calculate from ratio according to reconstruction in Figure26B. Werneburg 2019(295)	2	1	0	Rib one is labelled in Figure8. According to Figure8, rib morphology is almost homogeneous through the vertebrae column. Cervical count is considered as 2. Short trunk rib (Figure8). Werneburg 2012(293)
Branchiosaurus_commentryensis	300.3	300.9	8.2	6.34	10.9	NA	SL according to TEMNOS (1) (MNHNP-COM 217), other data are calculated from ratio according to reconstruction in Figure8. Werneburg 2019(295)	2	1	0	Rib one is labelled in Figure11. According to Figure11, rib morphology is almost homogeneous through the vertebrae column. Cervical count is considered as 2. Short trunk rib (Figure11). Werneburg 2019(295)
Melanerpeton_arnhardti	290.1	293.25	12.8	10.2	15.29	NA	SL according to TEMNOS (1) (No specimen number, largest), other data are calculated from ratio according to reconstruction in Figure2. Werneburg 2006(294)	NA	NA	0	Short trunk rib. Figure8. Werneburg 2024(233)
Milnererpeton_huberi	298.9	303.7	16.65	12	18.9	NA	Measured from reconstruction present in figure2. Werneburg et al., 2013(311)	2	1	0	Rib morphology is almost homogeneous through the vertebrae column (description in page561). Cervical count is considered as 2. Short trunk rib. Figure2. Hunt et al., 1996 (312)
Montceaubatrachus_platyrynchus	300.3	301.4	11.5	8.79	15.21	NA	SL according to TEMNOS (1) (MNHA4693a), other data are calculate from ratio according to reconstruction in Figure26A. Werneburg 2019(295)	2	1	0	Atlas is labelled in Figure20. According to Figure20. The morphology of preserved ribs is almost homogeneous through the vertebrae column. Cervical count is considered as 2. Short trunk rib (Figure20). Werneburg 2019(295)
Xerodromeus_gracilis	290.1	298.9	23	15	29.31	NA	SL according to TEMNOS (1) (MMG-SCD-S 756 + 759), other data are calculated from ratio according to reconstruction in Figure8D. Schoch and Werneburg 2023(313)	2	1	0	According to Figure4, 3 and 1, atlas and axis are labeled, and rib morphology is almost homogeneous through the vertebrae column. Cervical count is considered as 2. Short trunk rib. Schoch and Werneburg 2023(313)
Tersomius_mosesi	283.5	290.1	21	12.6	16.8	NA	SL according to TEMNOS (1) (FMNH UR 1214), other data are calculated from ratio according to reconstruction in Figure9. Olson and Williams 1970(176)	NA	NA	NA	NA
Apateon_kontheri	293.52	298.9	27	20.94	37.24	NA	SL according to TEMNOS (1) (MNG 2992-2 u. 5331-13), other data are calculate from ratio according to reconstruction in Figure1b. Werneburg 1988 (308)	2	1	0	According to Figure5 in Werneburg et al 2007(307) and Figure4 in Werneburg 1988(308), atlas and the first rib are labeled, and rib morphology is almost homogeneous through the vertebrae column. Cervical count is considered as 2. Short trunk rib.
Piasimotriton_kochovi	290.1	298.9	10	7.45	11.37	NA	SL according to TEMNOS (1) (MHK 72771), other data are calculated from ratio according to reconstruction in Figure7. Werneburg et al., 2022(314)	2	1	0	According to Figure6 and 4, the first rib is labeled, and rib morphology is almost homogeneous through the vertebrae column. Cervical count is considered as 2. Short trunk rib. Werneburg et al., 2022(314)
Leptorophus_tener	283.3	298.9	40	27.62	44.28	10.51	SL according to TEMNOS (1) (No specimen number, largest), other data are calculated from ratio according to reconstruction in Figure4. Boy 1986(315)	NA	NA	0	See description in page145. Short trunk rib. Boy 1986(315)
Leptorophus_raischi	293.52	298.9	15	10.5	16.71	NA	SL according to TEMNOS (1) (No specimen number, largest), other data are calculated from ratio according to reconstruction in Figure4. Schoch 2014(316)	NA	NA	0	Short trunk rib (See description in page232). Schoch 2014(316)
Kermitops_gratus	274.4	283.3	28.4	16.62	22	8.4	Measured from photo of USNM PAL 407585 in Figure2 and 3. So et al., 2025(317)	NA	NA	NA	NA
Plemmyradytes_shintoni	293.52	298.9	38	26.22	39.2	10.9	SL according to TEMNOS (1) (No specimen number, largest), other data are calculated from ratio according to reconstruction in Figure6. Huttenlocker et al., 2007(318)	NA	NA	NA	NA
Rubeostratilia_texensis	286	298.9	42	28.1	38.1	NA	SL according to TEMNOS (1) (FMNH PR 1460), other data are calculated from ratio according to reconstruction in Figure1. Bourget and Anderson 2011(319)	NA	NA	NA	NA
Pasawioops_mayi	286	298.9	65	45.5	54.89	12.73	SL according to TEMNOS (1) (OMNH 73509), other data are calculated from ratio according to line drawing in Figure1. Fröbisch and Reisz 2008(320)	NA	NA	NA	NA
Nanobamus_macrorhinus	274.4	286	17.6	12.41	14.8	5.1	Measured from figure1 and figure3 (UCMP 203686). Gee and Reisz 2020(321)	NA	NA	NA	NA
Schoenfelderpeton_prescheri	283.3	298.9	22	17.47	25.89	5.192	SL according to TEMNOS (1) (MMG PzP 38, 38a), other data are calculated from ratio according to reconstruction in Figure13. Boy 1986(315)	2	1	0	According to Figure2, rib morphology is almost homogeneous through the vertebrae column. Cervical count is considered as 2. Short trunk rib. Werneburg 2024(233)
Eoscopus_lockardi	298.9	303.7	55.5	37	57.58	17.8	SL according to TEMNOS (1) (HQ 15), other data are calculated from ratio according to reconstruction in Figure3. Daly 1994(322)	2	1	0	According to the description in page13 and 14, both atlas and axis are present. The first rib is associated with axis. Rib morphology is almost homogeneous through the vertebrae column (except the sacral rib, see Figure 10). Daly 1994(322)
Platyrhinops_lyelli	307.4	309.8	70	42.28	83.93	14.28	SL according to TEMNOS (1) (AMNH FARB 2002), other data are calculated from ratio according to reconstruction in Figure9. Clack and Milner 2009(323)	2	1	0	The first rib is associated with the third vertebrae. Great changes in morphology are not seen in those ribs. See Figure1. Clack and Milner 2009(323)
Tersomius_dolesensis	283.3	290.1	22.5	15.25	23.2	NA	Measured from OMNH3709 in figure1. Anderson and Bolt 2013(324)	NA	NA	NA	NA
Tersomius_texensis	283.3	298.9	54	38.17	61	15.8	Measured from MCZ1912 in figure3. Maddin et al., 2013(325)	NA	NA	NA	NA
Amphibamus_grandiceps	307.4	309.8	25	17.33	25.75	6.57	SL according to TEMNOS (1) (No specimen number, largest), SW and OSL are calculated from ratio according to reconstruction in Figure4 (Schoch 2022(300)). SH is calculated according to ratio in reconstruction of Figure3 in Watson 1940(326).	2	1	0	According to the reconstruction in Figure10, rib morphology is almost homogeneous through the vertebrae column. Cervical count is considered as 2. Short trunk rib. Watson 1940(326)
Eumicrerpeton_parvum	307.4	309.8	6	4.36	9	NA	SL and SW according to TEMNOS (1), other data are calculated from ratio according to reconstruction in Figure1. Moodie 1911(327)	NA	NA	NA	NA
Doleserpeton_annectens	283.3	290.1	20	13.1	20.3	6.29	SL according to TEMNOS (1) (No specimen number, largest), other data are calculated from ratio according to reconstruction in Figure4. Sigurdsen and Bolt 2010(328)	2	1	0	Atlas and axis are present. Short trunk rib. See reconstruction in Figure1. Sigurdsen and Bolt 2010(328)
Gerobatrachus_hottoni	274.4	283.3	22.91	15.3	30.83	NA	Measured from USNM489135 in figure2. Anderson et al., 2008(329)	2	1	0	Atlas is present, Rib morphology is almost homogeneous through the vertebrae column (Figure1). Anderson et al., 2008(329)
Georgenthalia_clavinasica	283.3	290.1	28.3	18.8	26.9	NA	Measured from MNG 11135 in figure3. Anderson et al., 2008(330)	NA	NA	NA	NA

## Sheet: References
1	B. M. Gee, TEMNOS (Temnospondyl Evolution, Morphology, Nomenclature, and Other Stuff) v1.1.0 (v1.1.0) [Data set]. Zenodo, (2025).
2	L. B. Porro, E. J. Rayfield, J. A. Clack, Computed tomography, anatomical description and three-dimensional reconstruction of the lower jaw of Eusthenopteron foordi Whiteaves, 1881 from the Upper Devonian of Canada. Palaeontology 58, 1031-1047 (2015).
3	M. I. Coates, The Devonian tetrapod Acanthostega gunnari Jarvik: postcranial anatomy, basal tetrapod interrelationships and patterns of skeletal evolution. Transactions of the Royal Society of Edinburgh: Earth Sciences 87, 363-421 (1996).
4	T. A. Stewart et al., The axial skeleton of Tiktaalik roseae. Proceedings of the National Academy of Sciences 121, e2316106121 (2024).
5	S. M. Andrews, T. S. Westoll, IX.—The postcranial skeleton of Ensthenopteron foordi Whiteaves. Earth and Environmental Science Transactions of the Royal Society of Edinburgh 68, 207-329 (1970).
6	D. E. Korneisel, H. C. Maddin, Review of the tetrapod skull–neck boundary: implications for the evolution of the atlas–axis complex. Biological Reviews 100, 2435-2470 (2025).
7	B. Swartz, A marine stem-tetrapod from the Devonian of western North America. PLOS ONE 7, e33683 (2012).
8	E. Vorobyeva, H.-P. Schultze, Description and systematics of Panderichthyid fishes with comments on their relationship to tetrapods. Origins of the Higher Groups of Tetrapods, 68-109 (1992).
9	M. D. Brazeau, P. E. Ahlberg, Tetrapod-like middle ear architecture in a Devonian fish. Nature 439, 318-321 (2006).
10	P. E. Ahlberg, J. A. Clack, E. Luks̆evic̆s, Rapid braincase evolution between Panderichthys and the earliest tetrapods. Nature 381, 61-64 (1996).
11	J. B. Lemberg, E. B. Daeschler, N. H. Shubin, The feeding system of Tiktaalik roseae: an intermediate between suction feeding and biting. Proceedings of the National Academy of Sciences 118, e2016421118 (2021).
12	P. A. Beznosov, J. A. Clack, E. Lukševičs, M. Ruta, P. E. Ahlberg, Morphology of the earliest reconstructable tetrapod Parmastega aelidae. Nature 574, 527-531 (2019).
13	R. Cloutier et al., Elpistostege and the origin of the vertebrate hand. Nature 579, 549-554 (2020).
14	P. E. Ahlberg, J. A. Clack, E. Lukševičs, H. Blom, I. Zupiņš, Ventastega curonica and the origin of tetrapod morphology. Nature 453, 1199-1204 (2008).
15	J. A. Clack, The dermal skull roof of Acanthostega gunnari, an early tetrapod from the Late Devonian. Transactions of the Royal Society of Edinburgh: Earth Sciences 93, 17-33 (2002).
16	H. Blom, Taxonomic revision of the Late Devonian tetrapod Ichthyostega from East Greenland. Palaeontology 48, 111-134 (2005).
17	E. Jarvik, The Devonian tetrapod Ichthyostega. (Scandinavian University Press, 1996), pp. 1-214.
18	P. E. Ahlberg, J. A. Clack, H. Blom, The axial skeleton of the Devonian tetrapod Ichthyostega. Nature 437, 137-140 (2005).
19	A. Warren, New data on Ossinodus pueri, a stem tetrapod from the Early Carboniferous of Australia. Journal of Vertebrate Paleontology 27, 850-862 (2007).
20	A. Warren, S. Turner, The first stem tetrapod from the Lower Carboniferous of Gondwana. Palaeontology 47, 151-184 (2004).
21	T. R. Smithson, M. Ruta, J. A. Clack, On Ossirarus kierani, a stem tetrapod from the Tournaisian of Burnmouth, Berwickshire, Scotland, and the phylogeny of early tetrapods. Fossil Record 27, 333-352 (2024).
22	J. R. G. Rawson, L. B. Porro, E. Martin-Silverstone, E. J. Rayfield, Osteology and digital reconstruction of the skull of the early tetrapod Whatcheeria deltae. Journal of Vertebrate Paleontology 41, e1927749 (2021).
23	B. K. A. Otoo, J. R. Bolt, R. E. Lombard, K. D. Angielczyk, M. I. Coates, The postcranial anatomy of Whatcheeria deltae and its implications for the family Whatcheeriidae. Zoological Journal of the Linnean Society 193, 700-745 (2021).
24	J. A. Clack, S. M. Finney, Pederpes finneyae, an articulated tetrapod from the tournaisian of Western Scotland. Journal of Systematic Palaeontology 2, 311-346 (2005).
25	L. B. Porro, R. E. J., J. A. Clack, Computed tomography and three-dimensional reconstruction of the skull of the stem tetrapod Crassigyrinus scoticus Watson, 1929. Journal of Vertebrate Paleontology 42, e2183134 (2022).
26	A. L. Panchen, T. S. Westoll, On the amphibian Crassigyrinus scoticus watson from the carboniferous. Philosophical Transactions of the Royal Society of London. B, Biological Sciences 309, 505-568 (1985).
27	E. C. Herbst, J. R. Hutchinson, New insights into the morphology of the Carboniferous tetrapod Crassigyrinus scoticus from computed tomography. Earth and Environmental Science Transactions of the Royal Society of Edinburgh 109, 157-175 (2018).
28	C. A. Marsicano et al., Giant stem tetrapod was apex predator in Gondwanan late Palaeozoic ice age. Nature 631, 577-582 (2024).
29	J. A. Clack et al., Phylogenetic and environmental context of a Tournaisian tetrapod fauna. Nature Ecology & Evolution 1, 0002 (2016).
30	T. R. Smithson, The cranial morphology of Greererpeton burkemorani Romer (Amphibia: Temnospondyli). Zoological Journal of the Linnean Society 76, 29-90 (1982).
31	S. J. Godfrey, H. B. Whittington, The postcranial skeletal anatomy of the carboniferous tetrapod Greererpeton burkemorani Romer, 1969. Philosophical Transactions of the Royal Society of London. B, Biological Sciences 323, 75-133 (1989).
32	A. L. Panchen, T. S. Westoll, A new genus and species of anthracosaur amphibian from the Lower Carboniferous of Scotland and the status of Pholidogaster pisciformis Huxley. Philosophical Transactions of the Royal Society of London. B, Biological Sciences 269, 581-637 (1975).
33	A. S. Romer, The skeleton of the Lower Carboniferous labyrinthodont Pholidogaster pisciformis. Bulletin of the Museum of Comparative Zoology at Harvard College 131, 129--159 (1964).
34	R. W. Hook, Colosteus scutellatus (Newberry): a primitive temnospondyl amphibian from the Middle Pennsylvanian of Linton, Ohio. American Museum novitates; no. 2770. (1983).
35	J. R. Bolt, R. E. Lombard, Deltaherpeton hiemstrae, a new colosteid tetrapod from the Mississippian of Iowa. Journal of Paleontology 84, 1135-1151 (2010).
36	T. R. Smithson et al., A new Mississippian tetrapod from Fife, Scotland, and its environmental context. Papers in Palaeontology 3, 547-557 (2017).
37	E. H. Beaumont, J. W. S. Pringle, Cranial morphology of the Loxommatidae (Amphibia: Labyrinthodontia). Philosophical Transactions of the Royal Society of London. B, Biological Sciences 280, 29-101 (1977).
38	J. A. Clack, A new baphetid (stem tetrapod) from the Upper Carboniferous of Tyne and Wear, U.K., and the evolution of the tetrapod occiput. Canadian Journal of Earth Sciences 40, 483-498 (2003).
39	A. C. Milner, A. R. Milner, S. A. Walsh, A new specimen of Baphetes from Nýřany, Czech Republic and the intrinsic relationships of the Baphetidae. Acta Zoologica 90, 318-334 (2009).
40	E. H. Beaumont, T. R. Smithson, The cranial morphology and relationships of the aberrant Carboniferous amphibian Spathicephalus mirus Watson. Zoological Journal of the Linnean Society 122, 187-209 (1998).
41	J. A. Clack, A new Early Carboniferous tetrapod with a mélange of crown-group characters. Nature 394, 66-69 (1998).
42	J. A. Clack, Eucritta melanolimnetes from the Early Carboniferous of Scotland, a stem tetrapod showing a mosaic of characteristics. Transactions of the Royal Society of Edinburgh: Earth Sciences 92, 75-95 (2001).
43	M. Ruta, A. R. Milner, M. I. Coates, The tetrapod Caerorhachis bairdi Holmes and Carroll from the Lower Carboniferous of Scotland. Transactions of the Royal Society of Edinburgh: Earth Sciences 92, 229-261 (2001).
44	T. R. Smithson, The morphology and relationships of the Carboniferous amphibian Eoherpeton watsoni Panchen. Zoological Journal of the Linnean Society 85, 317-410 (2008).
45	R. Holmes, H. B. Whittington, The Carboniferous amphibian Proterogyrinus Scheelei Romer, and the early evolution of tetrapods. Philosophical Transactions of the Royal Society of London. B, Biological Sciences 306, 431-524 (1984).
46	A. L. Panchen, T. S. Westoll, On Anthracosaurus Russelli Huxley (Amphibia: Labyrinthodontia) and the family Anthracosauridae. Philosophical Transactions of the Royal Society of London. B, Biological Sciences 279, 447-512 (1977).
47	A. S. Romer, The larger embolomerous amphibians of the America Carboniferous. (Harvard College, 1963).
48	A. L. Panchen, T. S. Westoll, The cranial anatomy of two coal measure Anthracosaurs. Philosophical Transactions of the Royal Society of London. Series B, Biological Sciences 247, 593-636 (1964).
49	J. Klembara, A new embolomerous amphibian (Anthracosauria) from the Upper Carboniferous of Florence, Nova Scotia. Journal of Vertebrate Paleontology 5, 293-302 (1985).
50	R. B. Holmes, R. L. Carroll, An articulated embolomere skeleton (Amphibia: Anthracosauria) from the Lower Pennsylvanian (Bashkirian) of Nova Scotia. Canadian Journal of Earth Sciences 47, 209-219 (2010).
51	S. Godfrey, R. B. Holmes, M. Laurin, Articulated remains of a Pennsylvanian embolomere (Amphibia: Anthracosauria) from Joggins, Nova Scotia. Journal of Vertebrate Paleontology 11, 213-219 (1991).
52	J. A. Clack, H. B. Whittington, Pholiderpeton scutigerum Huxley, an amphibian from the Yorkshire coal measures. Philosophical Transactions of the Royal Society of London. B, Biological Sciences 318, 1-107 (1987).
53	A. L. Panchen, T. S. Westoll, The skull and skeleton of Eogyrinus attheyi Watson (Amphibia: Labyrinthodontia). Philosophical Transactions of the Royal Society of London. B, Biological Sciences 263, 279-326 (1972).
54	R. Holmes, The skull and axial skeleton of the Lower Permian anthracosauroid amphibian Archeria crassidisca Cope. Palaeontographica. Abteilung A, Paläozoologie, Stratigraphie 207, 161-206 (1989).
55	M. Ruta, J. A. Clack, T. R. Smithson, A review of the stem amniote Eldeceeon rolfei from the Viséan of East Kirkton, Scotland. Earth and Environmental Science Transactions of the Royal Society of Edinburgh 111, 173-192 (2020).
56	T. R. Smithson, Eldeceeon rolfei, a new reptiliomorph from the Viséan of East Kirkton, West Lothian, Scotland. Earth and Environmental Science Transactions of the Royal Society of Edinburgh 84, 377-382 (1993).
57	J. A. Clack, T. R. Smithson, M. Ruta, A Mississippian (early Carboniferous) tetrapod showing early diversification of the hindlimbs. Communications Biology 5, 283 (2022).
58	M. Ruta, J. A. Clack, A review of Silvanerpeton miripedes, a stem amniote from the Lower Carboniferous of East Kirkton, West Lothian, Scotland. Transactions of the Royal Society of Edinburgh: Earth Sciences 97, 31-63 (2006).
59	J. A. Clack, Silvanerpeton miripedes, a new anthracosauroid from the Viséan of East Kirkton, West Lothian, Scotland. Earth and Environmental Science Transactions of the Royal Society of Edinburgh 84, 369-376 (1993).
60	J. Klembara, J. A. Clack, A. R. Milner, M. Ruta, Cranial anatomy, ontogeny, and relationships of the Late Carboniferous tetrapod Gephyrostegus bohemicus Jaekel, 1902. Journal of Vertebrate Paleontology 34, 774-792 (2014).
61	M. C. Brough, J. Brough, E. I. White, III. The Genus Gephyrostegus. Philosophical Transactions of the Royal Society of London. Series B, Biological Sciences 252, 147-165 (1967).
62	J. A. Boy, K. Bandel, Bruktererpeton fiebigi n. gen. n. sp.(Amphibia: Gephyrostegida). Der erste Tetrapode aus dem Rheinisch-Westfälischen Karbon (Namur B; W.-Deutschland). Palaeontographica Abteilung A A145, 39-77 (1973).
63	M. Laurin, A reappraisal of Utegenia, a Permo-Carboniferous seymouriamorph (Tetrapoda: Batrachosauria) from Kazakhstan. Journal of Vertebrate Paleontology 16, 374-383 (1996).
64	J. Klembara, M. Ruta, The seymouriamorph tetrapod Utegenia shpinari from the Upper Carboniferous–Lower Permian of Kazakhstan. Part II: Postcranial anatomy and relationships. Transactions of the Royal Society of Edinburgh: Earth Sciences 94, 75-93 (2003).
65	D. S. Berman, A. C. Henrici, S. S. Sumida, T. Martens, Redescription of Seymouria sanjuanensis (Seymouriamorpha) from the Lower Permian of Germany based on complete, mature specimens with a discussion of paleoecology of the Bromacker locality assemblage. Journal of Vertebrate Paleontology 20, 253-268 (2000).
66	M. Laurin, B. M. Waggoner, A redescription of the cranial anatomy of Seymouria baylorensis, the best known seymouriamorph (Vertebrata: Seymouriamorpha). (Museum of Paleontology, University of California, 1998).
67	T. E. White, Osteology of Seymouria Baylorensis Broili. Bulletin of the Museum of Comparative Zoology 85, 1-84 (1939).
68	J. Klembara, D. S. Berman, A. C. Henrici, A. Cernanský, New structures and reconstructions of the skull of the seymouriamorph Seymouria sanjuanensis Vaughn. Annals of Carnegie Museum 74, 217-224, 218 (2005).
69	J. Klembara, A new discosauriscid seymouriamorph tetrapod from the Lower Permian of Moravia, Czech Republic. Acta Palaeontologica Polonica 50, 25-48 (2005).
70	J. Klembara, The skeletal anatomy and relationships of a new discosauriscid seymouriamorph from the Lower Permian of Moravia (Czech Republic). Annals of Carnegie Museum 77, 451-483, 433 (2009).
71	J. Klembara, The cranial anatomy of Discosauricsus Kuhn, a seymouriamorph tetrapod from the Lower Permian of the Boskovice Furrow (Czech Republic). Philosophical Transactions of the Royal Society of London. Series B: Biological Sciences 352, 257-302 (1997).
72	J. Klembara, I. Bartík, The postcranial skeleton of Discosauriscus Kuhn, a seymouriamorph tetrapod from the Lower Permian of the Boskovice Furrow (Czech Republic). Transactions of the Royal Society of Edinburgh: Earth Sciences 90, 287-316 (1999).
73	J. Klembara, M. MikudÍKovÁ, New cranial material of Discosauriscus pulcherrimus (Seymouriamorpha, Discosauriscidae) from the Lower Permian of the Boskovice Basin (Czech Republic). Earth and Environmental Science Transactions of the Royal Society of Edinburgh 109, 225-236 (2018).
74	M. Laurin, A reevaluation of Ariekanerpeton, a Lower Permian seymouriamorph (Vertebrata: Seymouriamorpha) from Tadzhikistan. Journal of Vertebrate Paleontology 16, 653-665 (1996).
75	J. Klembara, M. Ruta, The seymouriamorph tetrapod Ariekanerpeton sigalovi from the Lower Permian of Tadzhikistan. Part I: Cranial anatomy and ontogeny. Transactions of the Royal Society of Edinburgh: Earth Sciences 96, 43-70 (2005).
76	J. Klembara, M. Ruta, The seymouriamorph tetrapod Ariekanerpeton sigalovi from the Lower Permian of Tadzhikistan. Part II: Postcranial anatomy and relationships. Transactions of the Royal Society of Edinburgh: Earth Sciences 96, 71-93 (2005).
77	T. R. Smithson, R. L. Carroll, A. L. Panchen, S. M. Andrews, Westlothiana lizziae from the Viséan of East Kirkton, West Lothian, Scotland, and the amniote stem. Earth and Environmental Science Transactions of the Royal Society of Edinburgh 84, 383-412 (1993).
78	R. L. Carroll, P. Gaskill, The order microsauria. (American Philosophical Society, 1978), vol. 126.
79	T. H. Huxley, E. P. Wright, On a collection of fossil vertebrata, from the Jarrow Colliery, County of Kilkenny, Ireland. The Transactions of the Royal Irish Academy 24, 351-370 (1871).
80	R. L. Carroll, The origin and early radiation of terrestrial vertebrates. Journal of Paleontology 75, 1202-1213 (2001).
81	R. W. Hook, D. Baird, The Diamond Coal Mine of Linton, Ohio, and its Pennsylvanian-age vertebrates. Journal of Vertebrate Paleontology 6, 174-190 (1986).
82	P. Barták, Redeskripce druhu Sauropleura scalaris (Lepospondyli: Nectridea) ze svrchního karbonu lokality Nýřany, Česká republika. Masaryk University 1, 10-64 (2020).
83	G. Gand, R. Bourillot, B. Brigaud, J.-S. Steyer, J.-B. Peyrouse, Les Amphibiens fossiles de Bourgogne (Temnospondyles et Lissamphibiens). Revue Scientifique Bourgogne-Nature, 47-69 (2012).
84	A. C. Milner, M. Ruta, A revision of Scincosaurus (Tetrapoda, Nectridea) from the Moscovian of Nyrany, Czech Republic, and the phylogeny and interrelationships of nectrideans. Special Papers in Palaeontology 81, 71-90 (2009).
85	A. C. Milner, A morphological revision of Keraterpeton, the earliest horned nectridean from the Pennsylvanian of England and Ireland. Earth and Environmental Science Transactions of the Royal Society of Edinburgh 109, 237-253 (2018).
86	J. R. Beerbower, Morphology, Paleoecology and Phylogeny of the Permo-Pennsylvanian Amphibian" Diploceraspis". 130, 31-108 (1963).
87	D. M. S. Watson, Batrachiderpeton lineatum Hancock & Atthey, a Coal-Measure Stegocephalian. Proceedings of the Zoological Society of London 83, 949-962 (1913).
88	L. F. Rinehart, S. G. Lucas, A statistical analysis of a growth series of the Permian nectridean Diplocaulus magnicornis showing two-stage ontogeny. Journal of Vertebrate Paleontology 21, 803-806 (2001).
89	H. Douthitt, The structure and relationships of Diplocaulus. (University of Chicago Press, 1917), vol. 2.
90	S. Williston, The skull and extremities of Diplocaulus. Transactions of the Kansas Academy of Science 22, 122-131 (1908).
91	T. R. Haglund, New occurrences and paleoecology of Peronedon primus Olson (Nectridea). Journal of Paleontology 51, 982-985 (1977).
92	J. A. Clack et al., Acherontiscus caledoniae: the earliest heterodont and durophagous tetrapod. Royal Society Open Science 6, 182087 (2019).
93	S. M. Andrews, R. L. Carroll, The Order Adelospondyli: Carboniferous lepospondyl amphibians. Transactions of the Royal Society of Edinburgh: Earth Sciences 82, 239-275 (1991).
94	J. D. Pardo, M. Szostakiwskyj, P. E. Ahlberg, J. S. Anderson, Hidden morphological diversity among early tetrapods. Nature 546, 642-645 (2017).
95	C. F. Wellstead, A Lower Carboniferous aïstopod amphibian from Scotland. Palaeontology 25, 193–208 (1982).
96	A. C. Milner, The aïstopod amphibian from the Viséan of East Kirkton, West Lothian, Scotland. Earth and Environmental Science Transactions of the Royal Society of Edinburgh 84, 363-368 (1993).
97	J. S. Anderson, Cranial anatomy of Coloraderpeton brilli, postcranial anatomy of Oestocephalus amphiuminus, and reconsideration of Ophiderpetontidae (Tetrapoda: Lepospondyli: Aistopoda). Journal of Vertebrate Paleontology 23, 532-543 (2003).
98	R. L. Carroll, Cranial anatomy of ophiderpetontid aïstopods: Palaeozoic limbless amphibians. Zoological Journal of the Linnean Society 122, 143-166 (2008).
99	J. S. Anderson, A new aïstopod (Tetrapoda: Lepospondyli) from Mazon Creek, Illinois. Journal of Vertebrate Paleontology 23, 79-88 (2003).
100	J. S. Anderson, Revision of the aïstopod genus Phlegethontia (Tetrapoda: Lepospondyli). Journal of Paleontology 76, 1029-1046 (2002).
101	R. L. Carroll, The postcranial skeleton of the Permian microsaur Pantylus. Canadian Journal of Zoology 46, 1175-1192 (1968).
102	J. S. Anderson, D. Scott, R. R. Reisz, Nannaroter mckinziei, a new ostodolepid ‘microsaur’ (Tetrapoda, Lepospondyli, Recumbirostra) from the Early Permian of Richards Spur (Ft. Sill), Oklahoma. Journal of Vertebrate Paleontology 29, 379-388 (2009).
103	A. K. Huttenlocker, J. D. Pardo, B. J. Small, J. S. Anderson, Cranial morphology of recumbirostrans (Lepospondyli) from the Permian of Kansas and Nebraska, and early morphological evolution inferred by micro-computed tomography. Journal of Vertebrate Paleontology 33, 540-552 (2013).
104	X. A. Jenkins et al., The recumbirostran Hapsidopareion lepton from the early Permian (Cisuralian: Artinskian) of Oklahoma reassessed using HRμCT, and the placement of Recumbirostra on the amniote stem. Papers in Palaeontology 11, e1610 (2025).
105	A. Mann, A. S. Calthorpe, H. C. Maddin, Joermungandr bolti, an exceptionally preserved microsaur from the Mazon Creek Lagersttte reveals patterns of integumentary evolution in Recumbirostra. Royal Society Open Science 8, 210319 (2021).
106	M. Szostakiwskyj, J. D. Pardo, J. S. Anderson, Micro-CT study of Rhynchonkos stovalli (Lepospondyli, Recumbirostra), with description of two new genera. PLOS ONE 10, e0127307 (2015).
107	S. Glienke, Die Microsauria des mitteleuropäischen Rotliegend. 1, 1-348 (2011).
108	J. D. Pardo, M. Szostakiwskyj, J. S. Anderson, Cranial morphology of the Brachystelechid ‘Microsaur’ Quasicaecilia texana Carroll provides new insights into the diversity and evolution of braincase morphology in recumbirostran ‘microsaurs’. PLOS ONE 10, e0130359 (2015).
109	A. Mann, H. C. Maddin, Diabloroter bolti, a short-bodied recumbirostran ‘microsaur’ from the Francis Creek Shale, Mazon Creek, Illinois. Zoological Journal of the Linnean Society 187, 494-505 (2019).
110	H. C. Maddin, J. C. Olori, J. S. Anderson, A redescription of Carrolla craddocki (Lepospondyli: Brachystelechidae) based on high-resolution CT, and the impacts of miniaturization and fossoriality on morphology. Journal of Morphology 272, 722-743 (2011).
111	R. L. Carroll, Batropetes from the Lower Permian of Europe—a microsaur, not a reptile. Journal of Vertebrate Paleontology 11, 229-242 (1991).
112	S. Glienke, Two new species of the genus Batropetes (Tetrapoda, Lepospondyli) from the Central European Rotliegend (basal Permian) in Germany. Journal of Vertebrate Paleontology 35, e918041 (2015).
113	S. Glienke, A new “microsaur” (Amphibia; Lepospondyli) from the Rotliegend of the Saar–Palatinate region (Carboniferous/Permian transition; West Germany). Paläontologische Zeitschrift 86, 297-311 (2012).
114	A. C. Henrici, T. Martens, D. S. Berman, S. S. Sumida, An ostodolepid ‘microsaur’ (Lepospondyli) from the Lower Permian Tambach Formation of central Germany. Journal of Vertebrate Paleontology 31, 997-1004 (2011).
115	C. F. Wellstead, Taxonomic revision of the Lysorophia, Permo-Carboniferous lepospondyl amphibians. Bulletin of the AMNH; no. 209. (1991).
116	A. Mann, J. D. Pardo, H. C. Maddin, Snake-like limb loss in a Carboniferous amniote. Nature Ecology & Evolution 6, 614-621 (2022).
117	A. Mann, J. D. Pardo, H. C. Maddin, Infernovenator steenae, a new serpentine recumbirostran from the ‘Mazon Creek’ Lagerstätte further clarifies lysorophian origins. Zoological Journal of the Linnean Society 187, 506-517 (2019).
118	M. J. MacDougall et al., A new recumbirostran ‘microsaur’ from the lower Permian Bromacker locality, Thuringia, Germany, and its fossorial adaptations. Scientific Reports 14, 4200 (2024).
119	D. S. Berman, D. A. Eberth, D. B. Brinkman, Stegotretus agyrus, a new genus and species of microsaur (amphibian) from the Permo-Pennsylvanian of new Mexico. Annals of the Carnegie Museum 57, 293-323 (1988).
120	R. L. Carroll, D. Baird, Carboniferous stem-reptiles of the family Romeriidae. Bulletin of the Museum of Comparative Zoology at Harvard College 143, 321-363 (1972).
121	J. Müller et al., Homeotic effects, somitogenesis and the evolution of vertebral numbers in recent and fossil amniotes. Proceedings of the National Academy of Sciences 107, 2118-2123 (2010).
122	R. L. Carroll, The earliest reptiles. Zoological Journal of the Linnean Society 45, 61-83 (2008).
123	J. Müller, D. S. Berman, A. C. Henrici, T. Martens, S. S. Sumida, The basal reptile Thuringothyris mahlendorffae (Amniota: Eureptilia) from the Lower Permian of Germany. Journal of Paleontology 80, 726-739 (2006).
124	J. Müller, R. R. and Reisz, An early captorhinid reptile (Amniota, Eureptilia) from the Upper Carboniferous of Hamilton, Kansas. Journal of Vertebrate Paleontology 25, 561-568 (2005).
125	R. R. Reisz, A. R. H. LeBlanc, C. A. Sidor, D. Scott, W. May, A new captorhinid reptile from the Lower Permian of Oklahoma showing remarkable dental and mandibular convergence with microsaurian tetrapods. The Science of Nature 102, 50 (2015).
126	E. C. Olson, The taxonomic status and morphology of Pleuristion brachycoelus Case; referred to Protocaptorhinus pricei Clark and Carroll (Reptilia: Captorhinomorpha). Journal of Paleontology 58, 1282-1295 (1984).
127	X. A. Jenkins et al., Evolutionary assembly of crown reptile anatomy clarified by late Paleozoic relatives of Neodiapsida. Peer Community Journal 5, (2025).
128	J. Clark, J. S. Clark, R. L. Carroll, Romeriid reptiles from the lower permian. Bulletin of the Museum of Comparative Zoology at Harvard College 144, 353-407 (1973).
129	M. deBraga, J. J. Bevitt, R. R. Reisz, A new Captorhinid from the Permian cave system near Richards Spur, Oklahoma, and the taxic diversity of Captorhinus at this locality. Frontiers in Earth Science Volume 7 - 2019, (2019).
130	R. J. Seltin, A review of the family Captorhinidae. Chicago Natural History Museum 10, 461-509 (1956).
131	R. C. Fox, M. C. Bowman, Osteology and relationships of Captorhinus aguti (cope)(Reptilia: Captorhinomorpha). University of Kansas Paleontological Institute 11, 1-79 (1966).
132	R. A. Kissel, D. W. Dilkes, R. R. Reisz, Captorhinus magnus, a new captorhinid (Amniota: Eureptilia) from the Lower Permian of Oklahoma, with new evidence on the homology of the astragalus. Canadian Journal of Earth Sciences 39, 1363-1372 (2002).
133	M. J. Heaton, Cranial anatomy of primitive captorhinid reptiles from the Late Pennsylvanian and Early Permian, Oklahoma and Texas. (University of Oklahoma, 1979), vol. 127.
134	M. J. Heaton, R. R. Reisz, A skeletal reconstruction of the early Permian Captorhinid reptile Eocaptorhinus laticeps (Williston). Journal of Paleontology 54, 136-143 (1980).
135	D. S. Berman, R. R. Reisz, Captorhinid reptiles from the Early Permian of New Mexico, with description of a new genus and species. Annals of Carnegie Museum 55, 1-28 (1986).
136	S. S. Sumida, D. Jeff, M. Anthony, G. and Albright, Reiszorhinus olsoni, a new single-tooth-rowed captorhinid reptile from the Lower Permian of Texas. Journal of Vertebrate Paleontology 30, 704-714 (2010).
137	S. P. Modesto, D. M. Scott, D. S. Berman, J. Muller, R. R. Reisz, The skull and the palaeoecological significance of Labidosaurus hamatus, a captorhinid reptile from the Lower Permian of Texas. Zoological Journal of the Linnean Society 149, 237-262 (2007).
138	S. W. Williston, Labidosaurus Cope, a Lower Permian cotylosaur reptile from Texas. The Journal of Geology 25, 309-321 (1917).
139	J. P. Jung, H.-D. Sues, Reassessment of ‘Captorhinikos’ chozaensis, an early Permian (Cisuralian: Kungurian) captorhinid reptile from Oklahoma and north-central Texas. Journal of Paleontology 98, 115-127 (2024).
140	J. Dodick, S. Modesto, The cranial anatomy of the captorhinid reptile Labidosaurikos meachami from the Lower Permian of Oklahoma. Palaeontology 38, 687 (1995).
141	R. Kissel, Morphology, phylogeny, and evolution of Diadectidae (Cotylosauria: Diadectomorpha). Graduate Department of Ecology & Evolutionary Biology University of Toronto 1, 1-181 (2010).
142	S. W. Williston, Restoration of Limnoscelis, a cotylosaur reptile from New Mexico. American Journal of Science 34, 457-468 (1912).
143	D. S. Berman, S. S. Sumida, A new species of Limnoscelis (Amphibia, Diadectomorpha) from the Late Pennsylvanian Sangre de Cristo formation of central Colorado. Annals of Carnegie Museum 59, 303-342 (1990).
144	J. L. Moss, The morphology and phylogenetic relationships of the Lower Permian tetrapod Tseajaia campi Vaughn (Amphibia: Seymouriamorpha). Univ California Publ Geol Sci 98, 1 (1972).
145	D. S. Berman, A. C. Henrici, R. A. Kissel, S. S. Sumida, T. Martens, A new diadectid (Diadectomorpha), Orobates pabsti, from the Early Permian of central Germany. Bulletin of Carnegie Museum of Natural History 2004, 1-36, 36 (2004).
146	M. Zwafing, S. Lautenschlager, O. E. Demuth, J. A. Nyakatura, Modeling sprawling locomotion of the stem amniote Orobates: an examination of hindlimb muscle strains and validation using extant caiman. Frontiers in Ecology and Evolution Volume 9 - 2021, (2021).
147	J. Klembara, D. S. Berman, A. C. Henrici, T. Martens, M. Hain, Reconstruction of the skull and description of new anatomical features of Diadectes absitus (Diadectidae, Diadectomorpha) from the early Permian of central Germany. Earth and Environmental Science Transactions of the Royal Society of Edinburgh 113, 267-278 (2022).
148	D. S. Berman, S. S. Sumida, T. Martens, Diadectes (Diadectomorpha: Diadectidae) from the Early Permian of central Germany, with description of a new species. Annals of Carnegie Museum 67, 53-93 (1998).
149	R. L. Carroll, A Middle Pennsylvanian Captorhinomorph, and the interrelationships of primitive reptiles. Journal of Paleontology 43, 151-170 (1969).
150	R. R. Reisz, D. S. Berman, D. Scott, The anatomy and relationships of the Lower Permian reptile Araeoscelis. Journal of Vertebrate Paleontology 4, 57-67 (1984).
151	P. P. Vaughn, The Permian Reptile Araeoscelis Restudied. Bulletin of the Museum of Comparative Zoology 113, 305-467 (1955).
152	R. R. Reisz, Petrolacosaurus, the oldest known diapsid reptile. Science 196, 1091-1093 (1977).
153	F. E. Peabody, Petrolacosaurus kansensis Lane, a Pennsylvanian reptile from Kansas. University of Kansas Paleontological Contributions 1, 1-41 (1952).
154	D. S. Berman et al., The Early Permian Bolosaurid Eudibamus cursoris: Earliest Reptile to Combine Parasagittal Stride and Digitigrade Posture During Quadrupedal and Bipedal Locomotion. Frontiers in Ecology and Evolution 9, 674173 (2021).
155	K. M. Jenkins et al., Cranial anatomy and phylogenetic affinities of Bolosaurus major, with new information on the unique bolosaurid feeding apparatus and evolution of the impedance-matching ear. The Anatomical Record na, 1-32.
156	R. Broom, E. D. Cope, E. C. Case, On the structure and affinities of Bolosaurus. Bulletin of the AMNH 32, 1-33 (1913).
157	L. A. Tsuji, J. Müller, R. R. Reisz, Microleter mckinzieorum gen. et sp. nov. from the Lower Permian of Oklahoma: the basalmost parareptile from Laurasia. Journal of Systematic Palaeontology 8, 245-255 (2010).
158	M. Debraga, R. R. Reisz, A new diapsid reptile from the uppermost Carboniferous (Stephanian) of Kansas. Palaeontology 38, 199-199 (1995).
159	S. P. Modesto et al., The oldest parareptile and the early diversification of reptiles. Proceedings of the Royal Society B: Biological Sciences 282, 20141912 (2015).
160	F. Spindler et al., First arboreal 'pelycosaurs' (Synapsida: Varanopidae) from the early Permian Chemnitz Fossil Lagerstätte, SE Germany, with a review of varanopid phylogeny. PalZ 92, 315-364 (2018).
161	D. P. Ford, R. B. J. Benson, A redescription of Orovenator mayorum (Sauropsida, Diapsida) using high-resolution μCT, and the consequences for early amniote phylogeny. Papers in Palaeontology 5, 197-239 (2019).
162	T. Shikama, H. Ozaki, On a reptilian skeleton from the palaeozoic formation of san paulo, brazil. Transactions and proceedings of the Paleontological Society of Japan. New series 1966, 351-358_351 (1966).
163	G. Piñeiro, J. Ferigolo, A. Ramos, M. Laurin, Cranial morphology of the Early Permian mesosaurid Mesosaurus tenuidens and the evolution of the lower temporal fenestration reassessed. Comptes Rendus Palevol 11, 379-391 (2012).
164	S. P. Modesto, The postcranial skeleton of the aquatic parareptile Mesosaurus tenuidens from the Gondwanan Permian. Journal of Vertebrate Paleontology 30, 1378-1395 (2010).
165	S. P. Modesto, Observations on the structure of the Early Permian reptile Stereosternum tumidum Cope. Palaeont. afr. 35, 7-19 (1999).
166	M. J. Macdougall, R. Reisz, A new parareptile (Parareptilia, Lanthanosuchoidea) from the Early Permian of Oklahoma. Journal of Vertebrate Paleontology 32, 1018-1026 (2012).
167	M. Debraga, R. R. Reisz, The Early Permian reptile Acleistorhinus pteroticus and its phylogenetic position. Journal of Vertebrate Paleontology 16, 384-395 (1996).
168	J. C. Cisneros et al., A new reptile from the lower Permian of Brazil (Karutia fortunata gen. et sp. nov.) and the interrelationships of Parareptilia. Journal of Systematic Palaeontology 18, 1939-1959 (2020).
169	R. R. Reisz, M. J. Macdougall, S. P. Modesto, A new species of the parareptile genus Delorhynchus, based on articulated skeletal remains from Richards Spur, Lower Permian of Oklahoma. Journal of Vertebrate Paleontology 34, 1033-1043 (2014).
170	M. J. MacDougall, S. P. Modesto, R. R. Reisz, A new reptile from the Richards Spur locality, Oklahoma, U.S.A., and patterns of Early Permian parareptile diversification. Journal of Vertebrate Paleontology 36, e1179641 (2016).
171	M. J. Macdougall, D. Scott, S. P. Modesto, S. A. Williams, R. R. Reisz, New material of the reptile Colobomycter pholeter (Parareptilia: Lanthanosuchoidea) and the diversity of reptiles during the Early Permian (Cisuralian). Zoological Journal of the Linnean Society 180, 661-671 (2017).
172	R. R. Reisz, D. W. Dilkes, Archaeovenator hamiltonensis, a new varanopid (Synapsida: Eupelycosauria) from the Upper Carboniferous of Kansas. Canadian Journal of Earth Sciences 40, 667-678 (2003).
173	D. S. Berman, R. R. Reisz, Restudy of Mycterosaurus longiceps (Reptilia, Pelycosauria) from the lower Permian of Texas. Annals of Carnegie Museum 51, 423-453 (1982).
174	J. W. Langston, R. R. Reisz, Aerosaurus wellesi, new species, a varanopseid mammal-like reptile (Synapsida : Pelycosauria) from the Lower Permian of New Mexico. Journal of Vertebrate Paleontology 1, 73-96 (1981).
175	M. Laurin, Anatomy and relationships of Haptodus garnettensis, a Pennsylvanian synapsid from Kansas. Journal of Vertebrate Paleontology 13, 200-229 (1993).
176	F. Spindler, D. Scott, R. R. Reisz, New information on the cranial and postcranial anatomy of the early synapsid Ianthodon schultzei (Sphenacomorpha: Sphenacodontia), and its evolutionary significance. Foss. Rec. 18, 17-30 (2014).
177	E. C. Olson, E. G. Nash, P. M. Williams, The family caseidae. (1968).
178	A. S. Romer, L. W. Price, L. I. Price, Review of the Pelycosauria. (Geological Society of America, 1940), vol. 28.
179	W. Langston Jr, Oedaleops campi (Reptilia: Pelycosauria) new genus and species from the Lower Permian of New Mexico, and the family Eothyrididae: Texas Memorial Museum. Bulletin 9, 47 (1965).
180	R. R. Reisz, S. J. Godfrey, D. Scott, Eothyris and Oedaleops: do these Early Permian synapsids from Texas and New Mexico form a clade? Journal of Vertebrate Paleontology 29, 39-47 (2009).
181	N. Brocklehurst, R. R. Reisz, V. Fernandez, J. Fröbisch, A Re-Description of ‘Mycterosaurus’ smithae, an Early Permian Eothyridid, and Its Impact on the Phylogeny of Pelycosaurian-Grade Synapsids. PLOS ONE 11, e0156810 (2016).
182	D. S. Berman et al., New Primitive Caseid (Synapsida, Caseasauria) from the Early Permian of Germany. Annals of Carnegie Museum 86, 43-75, 33 (2020).
183	R. R. Reisz, D. Scott, S. P. Modesto, Cranial Anatomy of the Caseid Synapsid Cotylorhynchus romeri, a Large Terrestrial Herbivore From the Lower Permian of Oklahoma, U.S.A. Frontiers in Earth Science 10, 847560 (2022).
184	S. Maho, B. M. Gee, R. R. Reisz, A new varanopid synapsid from the early Permian of Oklahoma and the evolutionary stasis in this clade. Royal Society Open Science 6, 191297 (2019).
185	S. S. Sumida, Reinterpretation of vertebral structure in the Early Permian pelycosaur Varanosaurus acutirostris (Amniota, Synapsida). Journal of Vertebrate Paleontology 9, 451-458 (1989).
186	R. Reisz, Pelycosaurian reptiles from the Middle Pennsylvanian of North America. Bull Mus Comp Zool 144, 27 (1972).
187	R. R. Reisz, D. S. Berman, Ianthasaurus hardestii n. sp., a primitive edaphosaur (Reptilia, Pelycosauria) from the Upper Pennsylvanian Rock Lake Shale near Garnett, Kansas. Canadian Journal of Earth Sciences 23, 77-91 (1986).
188	S. Modesto, The Lower Permian synapsid Glaucosaurus from Texas. Palaeontology 37, 51-60 (1994).
189	S. G. Lucas, L. F. Rinehart, M. D. Celeskey, The oldest specialized tetrapod herbivore: a new eupelycosaur from the Permian of New Mexico, USA. Palaeontologia Electronica 21, 1-42 (2018).
190	D. A. Eberth, The skull of Sphenacodon ferocior, and comparisons with other sphenacodontines (Reptilia: Pelycosauria). (New Mexico Bureau of Mines & Mineral Resources, 1985), vol. 190.
191	J. Spielmann et al., Redescription of the cranial anatomy of Sphenacodon ferox Marsh (Eupelycosauria: Sphenacodontidae) from the Late Pennsylvanian-Early Permian of New Mexico. New Mexico Museum of Natural History & Science Bulletin 49, 159-184 (2010).
192	M. Laurin, R. R. Reisz, The osteology and relationships of Tetraceratops insignis, the oldest known therapsid. Journal of Vertebrate Paleontology 16, 95-102 (1996).
193	F. Spindler, Morphological description and taxonomic status of Palaeohatteria and Pantelosaurus (Synapsida: Sphenacodontia). Freiberger Forschungshefte C 550, 1-57 (2016).
194	M. Laurin, Re-evaluation of Cutleria wilmarthi, an Early Permian synapsid from Colorado. Journal of Vertebrate Paleontology 14, 134-138 (1994).
195	R. R. Reisz, J. Fröbisch, The oldest Caseid Synapsid from the Late Pennsylvanian of Kansas, and the evolution of herbivory in terrestrial vertebrates. PLOS ONE 9, e94518 (2014).
196	F. Spindler, J. Falconnet, J. Fröbisch, Callibrachion and Datheosaurus, two historical and previously mistaken basal Caseasaurian Synapsids from Europe. Acta Palaeontologica Polonica 61, 597-616, 520 (2015).
197	S. P. Modesto, R. R. Reisz, Restudy of Permo-Carboniferous synapsid Edaphosaurus novomexicanus Williston and Case, the oldest known herbivorous amniote. Canadian Journal of Earth Sciences 29, 2653-2662 (1992).
198	A. R. Milner, S. E. K. Sequeira, The temnospondyl amphibians from the Viséan of East Kirkton, West Lothian, Scotland. Earth and Environmental Science Transactions of the Royal Society of Edinburgh 84, 331-361 (1993).
199	R. L. Carroll, Labyrinthodonts from the Joggins Formation. Journal of Paleontology 41, 111-142 (1967).
200	A. Milner, A revision of the temnospondyl amphibians from the Upper Carboniferous of Joggins, Nova Scotia. 81–103. Studies on Carboniferous and Permian vertebrates. Special Papers in Palaeontology 52, 1-148 (1996).
201	R. B. Holmes, R. L. Carroll, R. R. Reisz, The first articulated skeleton of Dendrerpeton acadianum (Temnospondyli, Dendrerpetontidae) from the Lower Pennsylvanian locality of Joggins, Nova Scotia, and a review of its relationships. Journal of Vertebrate Paleontology 18, 64-79 (1998).
202	R. Milner, The temnospondyl amphibian Dendrerpeton from the Upper Carboniferous of Ireland. Palaeontology 23, 125-141 (1980).
203	A. S. Romer, R. V. Witter, Edops, a Primitive Rhachitomous Amphibian from the Texas Red Beds. The Journal of Geology 50, 925-960 (1942).
204	R. R. Schoch, The stapes of Edops craigi and ear evolution in the lissamphibian stem group. Acta Zoologica 100, 126-134 (2019).
205	J. S. Steyer et al., The vertebrate fauna of the Upper Permian of Niger. IV. Nigerpeton ricqlesi (Temnospondyli: Cochleosauridae), and the Edopoid colonization of Gondwana. Journal of Vertebrate Paleontology 26, 18-28 (2006).
206	A. R. Milner, S. K. Sequeira, A cochleosaurid temnospondyl amphibian from the Middle Pennsylvanian of Linton, Ohio, U.S.A. Zoological Journal of the Linnean Society 122, 261-290 (2008).
207	O. Rieppel, The edopoid amphibian Cochleosaurus from the middle Pennsylvanian of Nova Scotia. Palaeontology 23, 143-149 (1980).
208	S. E. K. Sequeira, The skull of Cochleosaurus bohemicus Frič, a temnospondyl from the Czech Republic (Upper Carboniferous) and cochleosaurid interrelationships. Transactions of the Royal Society of Edinburgh: Earth Sciences 94, 21-43 (2003).
209	S. E. Sequeira, The postcranium of Cochleosaurus bohemicus Frič, a primitive Upper Carboniferous temnospondyl from the Czech Republic. Special Papers in Palaeontology 81, 137-153 (2009).
210	R. R. Reisz, D. S. Berman, A. Henrici, A new skull of the cochleosaurid amphibian Chenoprosopus (Amphibia: Temnospondyli) from the Early Permian of New Mexico. The Nonmarine Permian. New Mexico Museum of Natural History and Science Bulletin 30, 253-255 (2005).
211	R. W. Hook, Chenoprosopus lewisi, a new cochleosaurid amphibian (Amphibia: Temnospondyli) from the Permo-Carboniferous of north-central Texas. Annals of the Carnegie Museum 62, 273-291 (1993).
212	J. C. Cisneros et al., New Permian fauna from tropical Gondwana. Nature Communications 6, 8676 (2015).
213	A. R. Milner, R. R. Schoch, Trimerorhachis (Amphibia: Temnospondyli) from the Lower Permian of Texas and New Mexico: cranial osteology, taxonomy and biostratigraphy. Neues Jahrbuch für Geologie und Paläontologie, Abhandlungen 270, 91-128 (2013).
214	K. Pawley, The postcranial skeleton of Trimerorhachis insignis Cope, 1878 (Temnospondyli: Trimerorhachidae): A plesiomorphic temnospondyl from the Lower Permian of North America. Journal of Paleontology 81, 873-894 (2007).
215	R. R. Schoch, Osteology of the temnospondyl Neldasaurus and the evolution of basal dvinosaurians. Neues Jahrbuch für Geologie und Paläontologie-Abhandlungen, 1-16 (2018).
216	J. N. Chase, Neldasaurus wrightae, a new rhachitomous labyrinthodont from the Texas Lower Permian. Bulletin of the Museum of Comparative Zoology at Harvard College 133, 153-225 (1965).
217	A. R. Milner, S. E. Sequeira, The amphibian Erpetosaurus radiatus (Temnospondyli, Dvinosauria) from the Middle Pennsylvanian of Linton, Ohio: morphology and systematic position. Special Papers in Palaeontology 86, 57-73 (2011).
218	R. R. Schoch, S. Voigt, A dvinosaurian temnospondyl from the Carboniferous-Permian boundary of Germany sheds light on dvinosaurian phylogeny and distribution. Journal of Vertebrate Paleontology 39, e1577874 (2019).
219	C. Marsicano et al., Brazilian Permian dvinosaurs (Amphibia, Temnospondyli): revised description and phylogeny. Journal of Vertebrate Paleontology 41, e1893181 (2021).
220	S. E. Sequeira, The cranial morphology and taxonomy of the saurerpetontid Isodectes obtusus comb. nov.(Amphibia: Temnospondyli) from the Lower Permian of Texas. Zoological Journal of the Linnean Society 122, 237-259 (1998).
221	J. Englehorn, B. J. Small, A. Huttenlocker, A redescription of Acroplous vorax (Temnospondyli: Dvinosauria) based on new specimens from the Early Permian of Nebraska and Kansas, USA. Journal of Vertebrate Paleontology 28, 291-305 (2008).
222	R. W. Coldiron, Acroplous vorax Hotton (Amphibia, Saurerpetontidae) restudied in light of new material. American Museum novitates; no. 2662. 2662, 1-27 (1978).
223	R. Werneburg, J. W. Schneider, S. G. Lucas, The new dvinosaurian Bermanerpeton kinneyi (Temnospondyli), with “branchiosaurid” characters, from the late Pennsylvanian Kinney brick quarry in New Mexico. Bull. New Mexico Mus. Natur. Hist. Sci 84, 433-451 (2021).
224	D. S. Berman, A Trimerorhachid Amphibian from the Upper Pennsylvanian of New Mexico. Journal of Paleontology 47, 932-945 (1973).
225	S. E. Sequeira, A. R. Milner, The temnospondyl amphibian Capetus from the Upper Carboniferous of the Czech Republic. Palaeontology 36, 657-680 (1993).
226	M. Laurin, R. Soler-Gijón, The oldest stegocephalian from the Iberian Peninsula: evidence that temnospondyls were euryhaline. Comptes Rendus de l'Académie des Sciences - Series III - Sciences de la Vie 324, 495-501 (2001).
227	J. A. Boy, Ein neuer Eryopoide (Amphibia: Temnospondyli) aus dem saarpfälzischen Rotliegend (Unter-Perm; Südwest-Deutschland). Mainzer geowissenschaftliche Mitteilungen 25, 7-26 (1996).
228	R. Werneburg, J.-S. Steyer, Redescription of the holotypeof Actinodon frossardi (Amphibia, Temnospondyli) from the Lower Permian of the Autun basin (France). Geobios 32, 599-607 (1999).
229	S. von Ralf Werneburg, Der Eryopide Onchiodon (Amphibia) aus dem Rotliegend des Beckens von Autun (Frankreich). Freiberger Forschungshefte C C466, 167-181 (1997).
230	R. Werneburg, D. S. Berman, Revision of the aquatic Eryopid Temnospondyl Glaukerpeton avinoffi Romer, 1952, from the Upper Pennsylvanian of North America. Annals of Carnegie Museum 81, 33-60 (2012).
231	R. R. Schoch, Osteology of the Permian temnospondyl amphibian Glanochthon lellbachae and its relationships. Foss. Rec. 24, 49-64 (2021).
232	R. R. Schoch, F. Witzmann, The temnospondyl Glanochthon from the Lower Permian Meisenheim Formation of Germany. Special Papers in Palaeontology 81, 121-136 (2009).
233	R. Werneburg, J. W. Schneider, Die Rotliegend-Fauna des Thuringer Waldes. (NaturHistorisches Museum Schloss Bertholdsburg Schleusingen, 2024).
234	R. R. Schoch, The life cycle in late Paleozoic eryopid temnospondyls: developmental variation, plasticity and phylogeny. Foss. Rec. 24, 295-319 (2021).
235	R. Werneburg, F. Witzmann, L. Rinehart, J. Fischer, S. Voigt, A new eryopid temnospondyl from the Carboniferous–Permian boundary of Germany. Journal of Paleontology 97, 1251-1281 (2023).
236	F. Witzmann, Hyobranchial and postcranial ontogeny of the temnospondylOnchiodon labyrinthicus (Geinitz, 1861) from Niederhäslich (Dohlen Basin, Autunian, Saxony). Paläontologische Zeitschrift 79, 479-492 (2005).
237	R. Werneburg, Onchiodon (Eryopidae, Amphibia) aus dem Rotliegend des Innersudetischen Beckens (Böhmen). Paläontologische Zeitschrift 67, 343-355 (1993).
238	H. J. Sawin, The cranial anatomy of Eryops megacephalus. Bulletin of the Museum of Comparative Zoology 88, 405–463 (1941).
239	J. M. Moulton, A. S. Romer, A description of the vertebral column of Eryops, based on the notes and drawings of A.S. Romer. Breviora 428, 1-44 (1974).
240	R. Werneburg, S. G. Lucas, J. W. Schneider, L. F. Rinehart, First Pennsylvanian Eryops (Temnospondyli) and its Permian record from New Mexico. New Mexico Museum of Natural History and Science Bulletin 49, 129-135 (2010).
241	R. Werneburg, F. Witzmann, The last eryopids: Clamorosaurus and Syndyodosuchus from the late Kungurian (Cisuralian, Permian) of Russia revisited. Fossil Record 27, 353-380 (2024).
242	J. Klembara, J. S. Steyer, A new species of Sclerocephalus (Temnospondyli: Stereospondylomorpha) from the early Permian of the Boskovice Basin (Czech Republic). Journal of Paleontology 86, 302-310 (2012).
243	R. R. Schoch, F. Witzmann, Osteology and relationships of the temnospondyl genus Sclerocephalus. Zoological Journal of the Linnean Society 157, 135-168 (2009).
244	R. R. Schoch, Morphological disparity, stratigraphic distribution and evolutionary history of the temnospondyl Sclerocephalus from the late Palaeozoic of Germany. Palaeodiversity 18, 151-196, 146 (2025).
245	R. R. Schoch, G. Sobral, A new species of Sclerocephalus with a fully ossified endocranium gives insight into braincase evolution in temnospondyls. Journal of Paleontology 95, 1308-1320 (2021).
246	R. Werneburg, S. Štamberg, J.-S. Steyer, A new stereospondylomorph, Korkonterpeton kalnense gen. et sp. nov., from lower Permian of the Czech Krkonoše Piedmont Basin and a redescription of Intasuchus silvicola from the lower Permian of Russia (Temnospondyli, Amphibia). Fossil Imprint 76, 217-242 (2020).
247	F. Witzmann, Cranial morphology and ontogeny of the Permo-Carboniferous temnospondyl Archegosaurus decheni Goldfuss, 1847 from the Saar–Nahe Basin, Germany. Transactions of the Royal Society of Edinburgh: Earth Sciences 96, 131-162 (2005).
248	F. Witzmann, R. R. Schoch, The postcranium of Archegosaurus decheni, and a phylogenetic analysis of temnospondyl postcrania. Palaeontology 49, 1211-1235 (2006).
249	C. Cox, P. Hutchinson, Fishes and amphibians from the Late Permian Pedra de Fogo Formation of northern Brazil. Palaeontology 34, 561-573 (1991).
250	R. Werneburg, J. S. Steyer, Revision of Cheliderpeton vranyi Fritsch, 1877 (Amphibia, Temnospondyli) from the Lower Permian of Bohemia (Czech Republic). Paläontologische Zeitschrift 76, 149-162 (2002).
251	R. Werneburg, R. Schoch, A new large stereospondylomorph temnospondyl from the early Permian (Rotliegend, Lower Goldlauter Fm.) of the Thuringian Forest. Semana 39, 29-53 (2024).
252	M. Urban, D. S. Berman, First occurrence of the Late Paleozoic amphibian Zatrachys serratus (Temnospondyli, Zatrachydidae) in the eastern United States. Annals of Carnegie Museum 76, 157-164 (2007).
253	R. L. Paton, A Lower Permian temnospondylous amphibian from the English Midlands. Palaeontology 18, 831-845 (1975).
254	R. Werneburg, F. Witzmann, J. W. Schneider, R. Rößler, A new basal zatracheid temnospondyl from the early Permian Chemnitz Fossil Lagerstätte, central-east Germany. PalZ 97, 105-128 (2023).
255	F. Witzmann, R. R. Schoch, Skeletal development of the temnospondyl Acanthostomatops vorax from the Lower Permian Döhlen Basin of Saxony. Earth and Environmental Science Transactions of the Royal Society of Edinburgh 96, 365-385 (2005).
256	M. C. Steen, M. J. Brough, On Acanthostoma vorax Credner. Proceedings of the Zoological Society of London B107, 491-500 (1937).
257	R. R. Schoch, H.-D. Sues, The dissorophoid temnospondyl Parioxys ferricolus from the early Permian (Cisuralian) of Texas. Journal of Paleontology 96, 950-960 (2022).
258	R. R. Schoch, A. R. Milner, Morphology and relationships of the temnospondyl Macrerpeton huxleyi from the Pennsylvanian of Linton, Ohio (USA). Neues Jahrbuch fur Geologie und Palaontologie-Abhandlungen 299, 77-98 (2021).
259	R. L. Carroll, Early evolution of the dissorophid amphibians. Bulletin of the Museum of Comparative Zoology 131, 161-250 (1964).
260	M. Ruta, J. R. Bolt, A reassessment of the temnospondyl amphibian Perryella olsoni from the Lower Permian of Oklahoma. Earth and Environmental Science Transactions of The Royal Society of Edinburgh 97, 113-165 (2006).
261	B. P. Polley, R. R. Reisz, A new Lower Permian trematopid (Temnospondyli: Dissorophoidea) from Richards Spur, Oklahoma. Zoological Journal of the Linnean Society 161, 789-815 (2011).
262	S. Williston, New or little-known Permian vertebrates: Trematops, new genus. The Journal of Geology 17, 636-658 (1909).
263	A. F. Osterling Arias, E. D. Mooney, J. J. Bevitt, R. R. Reisz, A new trematopid from the lower Permian of Oklahoma and new insights into the genus Acheloma. PloS one 19, e0309393 (2024).
264	D. W. Dilkes, A new trematopsid amphibian (Temnospondyli: Dissorophoidea) from the Lower Permian of Texas. Journal of Vertebrate Paleontology 10, 222-243 (1990).
265	D. S. Berman, R. R. Reisz, D. A. Eberth, A new genus and species of trematopid amphibian from the Late Pennsylvanian of north-central New Mexico. Journal of Vertebrate Paleontology 7, 252-269 (1987).
266	B. M. Gee, R. R. Reisz, A redescription of the late Carboniferous trematopid Actiobates peabodyi from Garnett, Kansas. The Anatomical Record 303, 2821-2838 (2020).
267	S. S. Sumida, A new trematopid amphibian from the Lower Permian of central Germany. Palaeontology 41, 605 (1998).
268	D. S. Berman, R. R. Reisz, M. A. Fracasso, Skull of the Lower Permian dissorophid amphibian Platyhysthx mgosiis. Annals of the Carnegie Museum 50, 391-416 (1981).
269	D. S. Berman, S. G. Lucas, Aspidosaurus binasser (Amphibia, Temnospondyli), a new species of Dissorophidae from the Lower Permian of Texas. Annals of the Carnegie Museum 72, 241-262 (2003).
270	R. R. Schoch, Character distribution and phylogeny of the dissorophid temnospondyls. Fossil Record 15, 121-137 (2012).
271	D. S. Berman, R. R. Reisz, D. A. Eberth, Ecolsonia cutlerensis, an Early Permian dissorophid amphibian from the Cutler Formation of north-central New Mexico. 1-31 (1985).
272	R. DeMar, Two new species of Broiliellus (Amphibians) from the Permian of Texas. Publication (Field Museum of Natural History), 1020, (1967).
273	R. Holmes, D. S. Berman, J. S. Anderson, A new dissorophid (Temnospondyli, Dissorophoidea) from the Early Permian of New Mexico (United States). Comptes Rendus Palevol 12, 419-435 (2013).
274	S. W. Williston, Broiliellus, a New Genus of Amphibians from the Permian of Texas. The Journal of Geology 22, 49-56 (1914).
275	R. R. Schoch, H.-D. Sues, A new dissorophid temnospondyl from the Lower Permian of north-central Texas. Comptes Rendus Palevol 12, 437-445 (2013).
276	R. DeMar, The Permian labyrinthodont amphibian Dissorophus multicinctus, and adaptations and phylogeny of the family Dissorophidae. Journal of Paleontology 42, 1210-1242 (1968).
277	R. R. Reisz, R. R. Schoch, J. S. Anderson, The armoured dissorophid Cacops from the Early Permian of Oklahoma and the exploitation of the terrestrial realm by amphibians. Naturwissenschaften 96, 789-796 (2009).
278	B. M. Gee, R. R. Reisz, Cranial and postcranial anatomy of Cacops morrisi, a eucacopine dissorophid from the early Permian of Oklahoma. Journal of Vertebrate Paleontology 38, e1433186 (2018).
279	J. S. Anderson, D. Scott, R. R. Reisz, The anatomy of the dermatocranium and mandible of Cacops aspidephorus Williston, 1910 (Temnospondyli: Dissorophidae), from the Lower Permian of Texas. Journal of Vertebrate Paleontology 40, e1776720 (2020).
280	D. Dilkes, L. E. Brown, Biomechanics of the vertebrae and associated osteoderms of the Early Permian amphibian Cacops aspidephorus. Journal of Zoology 271, 396-407 (2007).
281	E. C. Case, E. H. Sellards, L. Hussakof, Revision of the Amphibia and Pisces of the Permian of North America. (Carnegie Institution of Washington, Washington, D.C, 1911).
282	B. M. Gee, J. J. Bevitt, R. R. Reisz, Dissorophid diversity at the early Permian cave system near Richards Spur, Oklahoma, USA. 22.2.46A, 1-32 (2019).
283	R. Werneburg, A. Logghe, J.-S. Steyer, Buxierophus pouilloni n. gen. n. sp., a new dissorophid temnospondyl from the Lower Permian of France (Allier). Journal of Paleontology 99, 382-402 (2025).
284	R. R. Schoch, A. C. Henrici, R. W. Hook, A new dissorophoid temnospondyl from the Allegheny Group (late Carboniferous) of Five Points, Mahoning County, Ohio (USA). Journal of Paleontology 95, 638-651 (2021).
285	B. M. Gee, A. Mann, H.-D. Sues, A reassessment of Aspidosaurus chiton Broili, 1904 (Temnospondyli: Dissorophoidea) based on a new skeleton from the early Permian of Texas. Zoological Journal of the Linnean Society 204, (2025).
286	R. R. Schoch, The putative lissamphibian stem-group: phylogeny and evolution of the dissorophoid temnospondyls. Journal of Paleontology 93, 137-156 (2019).
287	J. A. Boy, Über die Micromelerpetontidae (Amphibia: Temnospondyli) 3. Eimerisaurus ng. Neues Jahrbuch fur Geologie und Palaontologie-Abhandlungen 225, 425-452 (2002).
288	J. A. Boy, Über die Micromelerpetontidae (Amphibia: Temnospondyli). 1. Morphologie und Paläoökologie des Micromelerpeton credneri (Unter-Perm; SW-Deutschland). Paläontologische Zeitschrift 69, 429-457 (1995).
289	J. r. Boy, Die Branchiosaurier, Amphibia, des saarpfaelzischen Rotliegenden, Perm, SW-Deutschland. Abhandlungen des Hessischen Landesamtes für Bodenforschung 65, 137 (1972).
290	N. B. Fröbisch, C. Bickelmann, F. Witzmann, Early evolution of limb regeneration in tetrapods: evidence from a 300-million-year-old amphibian. Proceedings of the Royal Society B: Biological Sciences 281, 20141550 (2014).
291	J. Boy, Über die Micromelerpetontidae (Amphibia: Temnospondyli). 2. Micromelerpeton ulmetense n. sp. und Micromelerpeton boyi Heyler. Neues Jahrbuch fur Geologie und Palaontologie-Abhandlungen 223, 241-274 (2002).
292	R. Werneburg, Die Branchiosaurier aus dem Unterrotliegend des Döhlener Beckens bei Dresden. Veröffentlichungen des Naturhistorischen Museums Schleusingen 6, 75-99 (1991).
293	R. Werneburg, Dissorophoide Amphibien aus dem Westphalian D (Ober-Karbon) von Nýřany in Böhmen (Tschechische Republik)—der Schlüssel zum Verständnis der frühen ‘Branchiosaurier’. Semana 27, 3-50 (2012).
294	R. Werneburg, J. W. Schneider, Amphibian biostratigraphy of the European Permo-Carboniferous. Non-Marine Permian Biostratigraphy and Biochronology 265, 0 (2006).
295	R. Werneburg, Dissorophoid amphibians from the Carboniferous–Permian boundary of France. Semana (Naturwissenschaftliche Veröffentlichungen NHM Schleusingen) 34, 11-51 (2019).
296	R. Werneburg, J. W. Schneider, S. Voigt, A. Belahmira, First African record of micromelerpetid amphibians (Temnospondyli, Dissorophoidea). Journal of African Earth Sciences 159, 103573 (2019).
297	R. Werneburg, Die Stegocephalen (Amphibia) der Goldlauterer Schichten (Unterrotliegendes, Perm) des Thüringer Waldes. Teil III: Apateon dracyiensis (Boy), Branchierpeton reinholdi n. sp. und andere. Veröffentlichungen des Naturkundemuseums Erfurt 1988, 80-96 (1988).
298	D. S. Berman, A. C. Henrici, D. K. Brezinski, A. D. Kollar, A New Trematopid Amphibian (Temnospondyli: Dissorophoidea) from the Upper Pennsylvanian of Western Pennsylvania: Earliest Record of Terrestrial Vertebrates Responding to a Warmer, Drier Climate. Annals of Carnegie Museum 78, 289-318, 230 (2010).
299	A. R. Milner, Two primitive trematopid amphibians (Temnospondyli, Dissorophoidea) from the Upper Carboniferous of the Czech Republic. Earth and Environmental Science Transactions of the Royal Society of Edinburgh 109, 201-223 (2018).
300	R. R. Schoch, Phylogeny of the amphibamiform temnospondyls: the relationship of taxa known by adults, larvae and neotenes. Journal of Systematic Palaeontology 20, 1-30 (2022).
301	A. S. Romer, Notes on branchiosaurs. American Journal of Science 237, 748-761 (1939).
302	N. B. Fröbisch, R. R. Schoch, The largest specimen of Apateon and the life history pathway of neoteny in the Paleozoic temnospondyl family Branchiosauridae. Fossil Record 12, 83-90 (2009).
303	R. Werneburg, On the morphology of large branchiosaurids (Amphibamiformes) from the Rotliegend (Lower Permian) of the Saar-Nahe Basin, Germany. Semana 35, 39-54 (2020).
304	R. Werneburg, Labyrinthodontier (Amphibia) aus dem Oberkarbon und Unterperm Mitteleuropas–Systematik, Phylogenie und Biostratigraphie. Freiberger Forschungshefte C 436, 7-57 (1989).
305	R. Werneburg, Morphology, ontogeny and variation of the branchiosaurid Apateon dracyiensis from the Rotliegend (lower Permian) Cabarz Quarry in the Thuringian Forest basin, Germany. Semana 36, 51-86 (2021).
306	S. Štamberg, J. Zajíc, Carboniferous and Permian faunas and their occurence in the limnic basins of the Czech Republic. (Museum of Eastern Bohemia, 2008).
307	R. Werneburg, A. Ronchi, J. W. Schneider, The Early Permian Branchiosaurids (Amphibia) of Sardinia (Italy): Systematic Palaeontology, Palaeoecology, Biostratigraphy and Palaeobiogeographic Problems. Palaeogeography, Palaeoclimatology, Palaeoecology 252, 383-404 (2007).
308	R. Werneburg, Die Stegocephalen der Goldlauterer Schichten (Unterrotliegendes, Unterperm), Teil II: Apateon kontheri n. sp., Melanerpeton eisfeldi n. sp. des Thüringer Waldes und andere. Freiberger Forschungshefte. Reihe C, 7-29 (1988).
309	J. A. Boy, Die Tetrapodenfauna (Amphibia, Reptilia) des saarpfälzen Rotliegenden (Unter-Perm; SW-Deutschland) 1. Branchiosaurus. Mainzer geowissenschaftliche Mitteilungen 7, 27-76 (1978).
310	R. Werneburg, Earliest ‘nursery ground’of temnospondyl amphibians in the Permian. Semana 32, 3-42 (2017).
311	R. Werneburg, J. W. Schneider, S. G. Lucas, The dissorophoid Milnererpeton huberi (Temnospondyli) from the Late Pennsylvanian Kinney Brick Quarry in New Mexico restudied–paleontology, paleoenvironment, and age. New Mexico Museum of Natural History and Science Bulletin 59, 349-369 (2013).
312	A. P. Hunt, S. G. Lucas, D. S. Berman, A new amphibamid (Amphibia: Temnospondyli) from the Late Pennsylvanian (Middle Stephanian) of central New Mexico, USA. Paläontologische Zeitschrift 70, 555-565 (1996).
313	R. R. Schoch, R. Werneburg, Adult branchiosaurid temnospondyls: the life cycle of Xerodromeus gracilis. Papers in Palaeontology 9, e1513 (2023).
314	R. Werneburg, J. W. Schneider, S. Štamberg, B. Legler, R. R. Schoch, A new amphibamiform (Temnospondyli: Branchiosauridae) from the lower Permian of the Czech Boskovice Basin. Journal of Vertebrate Paleontology 42, e2231994 (2022).
315	J. A. Boy, Studien über die Branchiosauridae (Amphibia: Temnospondyli). 1. Neue und wenig bekannte Arten aus dem mitteleuropäischen Rotliegenden (oberstes Karbon bis unteres Perm). Paläontologische Zeitschrift 60, 131-166 (1986).
316	R. R. Schoch, First evidence of the branchiosaurid temnospondyl Leptorophus in the Early Permian of the Saar-Nahe Basin (SW Germany). Neues Jahrbuch für Geologie und Paläontologie-Abhandlungen 272, 225-236 (2014).
317	C. So, J. D. Pardo, A. Mann, A new amphibamiform from the Early Permian of Texas elucidates patterns of cranial diversity among terrestrial amphibamiforms. Zoological Journal of the Linnean Society 203, (2024).
318	A. K. Huttenlocker, J. D. Pardo, B. J. Small, Plemmyradytes shintoni, gen. et sp. nov., an Early Permian amphibamid (Temnospondyli: Dissorophoidea) from the Eskridge Formation, Nebraska. Journal of Vertebrate Paleontology 27, 316-328 (2007).
319	H. Bourget, J. S. Anderson, A new amphibamid (Temnospondyli: Dissorophoidea) from the Early Permian of Texas. Journal of Vertebrate Paleontology 31, 32-49 (2011).
320	N. B. Fröbisch, R. R. Reisz, A new Lower Permian amphibamid (Dissorophoidea, Temnospondyli) from the fissure fill deposits near Richards Spur, Oklahoma. Journal of Vertebrate Paleontology 28, 1015-1030 (2008).
321	B. M. Gee, R. R. Reisz, The amphibamiform Nanobamus macrorhinus from the early Permian of Texas. Journal of Paleontology 94, 366-377 (2020).
322	E. Daly, The Amphibamidae (Amphibia: Temnospondyli), with a description of a new genus from the Upper Pennsylvanian of Kansas. (Museum of Natural History, University of Kansas, 1994).
323	J. A. Clack, A. R. Milner, Morphology and systematics of the Pennsylvanian amphibian Platyrhinops lyelli (Amphibia: Temnospondyli). Earth and Environmental Science Transactions of the Royal Society of Edinburgh 100, 275-295 (2009).
324	J. S. Anderson, J. R. Bolt, New information on amphibamids (Tetrapoda, Temnospondyli) from Richards Spur (Fort Sill), Oklahoma. Journal of Vertebrate Paleontology 33, 553-567 (2013).
325	H. C. Maddin, N. B. Fröbisch, D. C. Evans, A. R. Milner, Reappraisal of the Early Permian amphibamid Tersomius texensis and some referred material. Comptes Rendus Palevol 12, 447-461 (2013).
326	D. M. S. Watson, VII.—The Origin of Frogs. Earth and Environmental Science Transactions of the Royal Society of Edinburgh 60, 195-231 (1941).
327	R. L. Moodie, Two Amphibians, one of them new, from the Carboniferous of Illinois. (US Government Printing Office, 1911), vol. 40.
328	T. Sigurdsen, J. R. Bolt, The Lower Permian amphibamid Doleserpeton (Temnospondyli: Dissorophoidea), the interrelationships of amphibamids, and the origin of modern amphibians. Journal of Vertebrate Paleontology 30, 1360-1377 (2010).
329	J. S. Anderson, R. R. Reisz, D. Scott, N. B. Fröbisch, S. S. Sumida, A stem batrachian from the Early Permian of Texas and the origin of frogs and salamanders. Nature 453, 515-518 (2008).
330	J. S. Anderson, A. C. Henrici, S. S. Sumida, T. Martens, D. S. Berman, Georgenthalia clavinasica, a new genus and species of dissorophoid temnospondyl from the Early Permian of Germany, and the relationships of the family Amphibamidae. Journal of Vertebrate Paleontology 28, 61-75 (2008).
